# Supplementary material for: 1-[5-(4-Bromo­phen­yl)-3-(4-fluoro­phen­yl)-4,5-dihydro-1H-pyrazol-1-yl]butan-1-one
Source: Acta Crystallogr Sect E Struct Rep Online. 2012 Aug 8;68(Pt 9):o2655–6. doi: 10.1107/S1600536812034368 (PMC3435682; doi:10.1107/S1600536812034368)
Supplement: Supplementary file 1 [file e-68-o2655-sup1.cif]

##############################################################################
#                                                                            #
# This CIF contains the data in a paper accepted for publication in          #
# Acta Crystallographica Section E. It conforms to the requirements of       #
# Notes for Authors for Acta Crystallographica Section E, and has been       #
# peer reviewed under the auspices of the IUCr Commission on Journals.       #
#                                                                            #
# Full details of the Crystallographic Information File format               #
# are given in the paper "The Crystallographic Information File (CIF):       #
# a New Standard Archive File for Crystallography" by S. R. Hall, F. H.      #
# Allen and I. D. Brown [Acta Cryst. (1991), A47, 655-685].                  #
#                                                                            #
# The current version of the core CIF dictionary is obtainable from          #
# ftp://ftp.iucr.org/pub/cif_core.dic.                                       #
#                                                                            #
# Software is freely available for graphical display of the structure(s)     #
# in this CIF. For information consult the CIF software page                 #
# http://www.iucr.org/resources/cif/software.                                #
#                                                                            #
# This file may be used for bona fide research purposes within the           #
# scientific community so long as proper attribution is given to the journal # 
# article from which it was obtained.                                        #
#                                                                            #
##############################################################################
data_global
_audit_creation_method     'form.cif (version 2.0)'
_journal_data_validation_number     ?
_journal_date_recd_electronic     2012-07-27
_journal_date_accepted     2012-08-02
_journal_name_full     'Acta Crystallographica, Section E'
_journal_year     2012
_journal_volume     68
_journal_issue      9
_journal_page_first     o2655
_journal_page_last     o2656
_journal_paper_category     QO
_journal_paper_doi     10.1107/S1600536812034368
_journal_coeditor_code     HB6918
_publ_contact_author_name     'Prof. Fun, Hoong-Kun'
_publ_contact_author_address
;
      X-ray Crystallography Unit
      School of Physics
      Universiti Sains Malaysia
      11800 USM, Penang
      MALAYSIA
;
_publ_contact_author_email     'hkfun@usm.my'
_publ_contact_author_fax     '604 6579150'
_publ_contact_author_phone     '604 6533652'
_publ_section_title
;\
1-[5-(4-Bromophenyl)-3-(4-fluorophenyl)-4,5-dihydro-1<i>H</i>-pyrazol-1-yl]\
butan-1-one
;
loop_
    _publ_author_name
    _publ_author_footnote
    _publ_author_address
    'Hoong-Kun Fun'
;
      Thomson Reuters ResearcherID: A-3561-2009.
;
;
      X-ray Crystallography Unit
      School of Physics
      Universiti Sains Malaysia
      11800 USM, Penang
      Malaysia
;
    'Wan-Sin Loh'
;
      Thomson Reuters ResearcherID: C-7581-2009.
;
;
      X-ray Crystallography Unit
      School of Physics
      Universiti Sains Malaysia
      11800 USM, Penang
      Malaysia
;
    'M. Sapnakumari' ?
;
     Department of Studies in Chemistry
     Mangalore University
     Mangalagangotri 574 199
     India
;
    'B. Narayana' ?
;
     Department of Studies in Chemistry
     Mangalore University
     Mangalagangotri 574 199
     India
;
    'B. K. Sarojini' ?
;
      Department of Chemistry
      P.A. College of Engineering
      Nadupadavu, Mangalore 574 153
      India
;
data_I
_audit_creation_method     SHELXL-97
_chemical_name_systematic
;
1-[5-(4-Bromophenyl)-3-(4-fluorophenyl)-4,5-dihydro-1<i>H</i>-pyrazol-1-
yl]butan-1-one
;
_chemical_name_common     ?
_chemical_formula_moiety     'C19 H18 Br F N2 O'
_chemical_formula_sum     'C19 H18 Br F N2 O'
_chemical_formula_iupac     'C19 H18 Br F N2 O'
_chemical_formula_weight     389.26
_chemical_melting_point     ?
_symmetry_cell_setting     triclinic
_symmetry_space_group_name_H-M     'P -1'
_symmetry_space_group_name_Hall     '-P 1'
loop_
    _symmetry_equiv_pos_as_xyz
    'x, y, z'
    '-x, -y, -z'
_cell_length_a     6.7502(3)
_cell_length_b     10.1253(5)
_cell_length_c     13.7792(8)
_cell_angle_alpha     105.3540(10)
_cell_angle_beta     98.9760(10)
_cell_angle_gamma     107.3690(10)
_cell_volume     838.01(7)
_cell_formula_units_Z     2
_cell_measurement_reflns_used     9994
_cell_measurement_theta_min     3.14
_cell_measurement_theta_max     32.98
_cell_measurement_temperature     100.0(10)
_exptl_crystal_description     'plate'
_exptl_crystal_colour     'colourless'
_exptl_crystal_size_max     0.28
_exptl_crystal_size_mid     0.23
_exptl_crystal_size_min     0.08
_exptl_crystal_density_diffrn     1.543
_exptl_crystal_density_meas     ?
_exptl_crystal_density_method     'not measured'
_exptl_crystal_F_000     396
_exptl_absorpt_coefficient_mu     2.471
_exptl_absorpt_correction_type     multi-scan
_exptl_absorpt_process_details     '(<i>SADABS</i>; Bruker, 2009)'
_exptl_absorpt_correction_T_min     0.5456
_exptl_absorpt_correction_T_max     0.8231
_exptl_special_details
;
The crystal was placed in the cold stream of an Oxford Cryosystems Cobra
open-flow nitrogen cryostat (Cosier & Glazer, 1986) operating at 100.0(1) K.
;
_diffrn_ambient_temperature     100.00(10)
_diffrn_radiation_type     MoK\a
_diffrn_radiation_wavelength     0.71073
_diffrn_radiation_source     'fine-focus sealed tube'
_diffrn_radiation_monochromator     graphite
_diffrn_measurement_device_type     'Bruker SMART APEXII DUO CCD'
_diffrn_measurement_method     '\f and \w scans'
_diffrn_detector_area_resol_mean     ?
_diffrn_reflns_number     17838
_diffrn_reflns_av_R_equivalents     0.0227
_diffrn_reflns_av_sigmaI/netI     0.0224
_diffrn_reflns_theta_min     2.23
_diffrn_reflns_theta_max     30.00
_diffrn_reflns_theta_full     30.00
_diffrn_measured_fraction_theta_max     0.982
_diffrn_measured_fraction_theta_full     0.982
_diffrn_reflns_limit_h_min     -9
_diffrn_reflns_limit_h_max     9
_diffrn_reflns_limit_k_min     -14
_diffrn_reflns_limit_k_max     14
_diffrn_reflns_limit_l_min     -19
_diffrn_reflns_limit_l_max     19
_diffrn_standards_number     0
_diffrn_standards_interval_count     .
_diffrn_standards_interval_time     .
_diffrn_standards_decay_%     ?
_refine_special_details
;
Refinement of <i>F</i>^2^ against ALL reflections. The weighted <i>R</i>-factor
<i>wR</i> and goodness of fit <i>S</i> are based on <i>F</i>^2^, conventional
<i>R</i>-factors <i>R</i> are based on <i>F</i>, with <i>F</i> set to zero for
negative <i>F</i>^2^. The threshold expression of <i>F</i>^2^ >
\s(<i>F</i>^2^) is used only for calculating <i>R</i>-factors(gt) <i>etc</i>.
and is not relevant to the choice of reflections for refinement.
<i>R</i>-factors based on <i>F</i>^2^ are statistically about twice as large
as those based on <i>F</i>, and <i>R</i>- factors based on ALL data will be
even larger.
;
_reflns_number_total     4816
_reflns_number_gt     4458
_reflns_threshold_expression     I>2\s(I)
_refine_ls_structure_factor_coef     Fsqd
_refine_ls_matrix_type     full
_refine_ls_R_factor_all     0.0278
_refine_ls_R_factor_gt     0.0246
_refine_ls_wR_factor_gt     0.0648
_refine_ls_wR_factor_ref     0.0663
_refine_ls_goodness_of_fit_ref     1.057
_refine_ls_restrained_S_all     1.057
_refine_ls_number_reflns     4816
_refine_ls_number_parameters     218
_refine_ls_number_restraints     0
_refine_ls_hydrogen_treatment     constr
_refine_ls_weighting_scheme     calc
_refine_ls_weighting_details
         'calc w=1/[\s^2^(Fo^2^)+(0.0342P)^2^+0.3618P] where P=(Fo^2^+2Fc^2^)/3'
_atom_sites_solution_hydrogens     geom
_atom_sites_solution_primary     direct
_atom_sites_solution_secondary     difmap
_refine_ls_shift/su_max     0.001
_refine_ls_shift/su_mean     0.000
_refine_diff_density_max     0.494
_refine_diff_density_min     -0.630
_refine_ls_extinction_method     none
_refine_ls_extinction_coef     ?
loop_
    _atom_type_symbol
    _atom_type_description
    _atom_type_scat_dispersion_real
    _atom_type_scat_dispersion_imag
    _atom_type_scat_source
    'C' 'C' 0.0033 0.0016
                         'International Tables Vol C Tables 4.2.6.8 and 6.1.1.4'
    'H' 'H' 0.0000 0.0000
                         'International Tables Vol C Tables 4.2.6.8 and 6.1.1.4'
    'N' 'N' 0.0061 0.0033
                         'International Tables Vol C Tables 4.2.6.8 and 6.1.1.4'
    'O' 'O' 0.0106 0.0060
                         'International Tables Vol C Tables 4.2.6.8 and 6.1.1.4'
    'F' 'F' 0.0171 0.0103
                         'International Tables Vol C Tables 4.2.6.8 and 6.1.1.4'
    'Br' 'Br' -0.2901 2.4595
                         'International Tables Vol C Tables 4.2.6.8 and 6.1.1.4'
_computing_data_collection     'APEX2 (Bruker, 2009)'
_computing_cell_refinement     'SAINT (Bruker, 2009)'
_computing_data_reduction     'SAINT (Bruker, 2009)'
_computing_structure_solution     'SHELXTL (Sheldrick, 2008)'
_computing_structure_refinement     'SHELXTL (Sheldrick, 2008)'
_computing_molecular_graphics     'SHELXTL (Sheldrick, 2008)'
_computing_publication_material
;
SHELXTL (Sheldrick, 2008) and PLATON (Spek, 2009)
;
loop_
    _atom_site_type_symbol
    _atom_site_label
    _atom_site_fract_x
    _atom_site_fract_y
    _atom_site_fract_z
    _atom_site_U_iso_or_equiv
    _atom_site_adp_type
    _atom_site_calc_flag
    _atom_site_refinement_flags
    _atom_site_occupancy
    _atom_site_symmetry_multiplicity
    _atom_site_disorder_assembly
    _atom_site_disorder_group
    Br Br1 0.29346(2) 1.105034(15) 0.629792(11) 0.02435(5) Uani d . 1 1 . .
    F F1 1.22640(16) 0.30984(10) 0.49188(7) 0.02653(19) Uani d . 1 1 . .
    O O1 0.44837(15) 0.73712(10) 0.95847(7) 0.01715(18) Uani d . 1 1 . .
    N N1 0.69619(17) 0.56573(11) 0.78382(8) 0.01292(18) Uani d . 1 1 . .
    N N2 0.65164(17) 0.67234(11) 0.85431(8) 0.01310(19) Uani d . 1 1 . .
    C C1 0.8653(2) 0.39253(14) 0.64641(10) 0.0171(2) Uani d . 1 1 . .
    H H1A 0.7351 0.3438 0.6608 0.020 Uiso calc R 1 1 . .
    C C2 0.9522(2) 0.31297(15) 0.57824(11) 0.0201(2) Uani d . 1 1 . .
    H H2A 0.8834 0.2100 0.5457 0.024 Uiso calc R 1 1 . .
    C C3 1.1414(2) 0.38745(16) 0.55897(10) 0.0184(2) Uani d . 1 1 . .
    C C4 1.2486(2) 0.53618(15) 0.60412(10) 0.0175(2) Uani d . 1 1 . .
    H H4A 1.3788 0.5836 0.5892 0.021 Uiso calc R 1 1 . .
    C C5 1.1603(2) 0.61528(14) 0.67260(10) 0.0150(2) Uani d . 1 1 . .
    H H5A 1.2310 0.7182 0.7049 0.018 Uiso calc R 1 1 . .
    C C6 0.96862(19) 0.54438(13) 0.69403(9) 0.0133(2) Uani d . 1 1 . .
    C C7 0.87764(19) 0.62814(13) 0.76656(9) 0.0127(2) Uani d . 1 1 . .
    C C8 0.98525(19) 0.78883(13) 0.83134(10) 0.0149(2) Uani d . 1 1 . .
    H H8A 1.0376 0.8493 0.7883 0.018 Uiso calc R 1 1 . .
    H H8B 1.1065 0.8046 0.8891 0.018 Uiso calc R 1 1 . .
    C C9 0.80040(19) 0.82300(13) 0.87232(9) 0.0131(2) Uani d . 1 1 . .
    H H9A 0.8511 0.8801 0.9484 0.016 Uiso calc R 1 1 . .
    C C10 0.68978(19) 0.89988(13) 0.81387(9) 0.0129(2) Uani d . 1 1 . .
    C C11 0.6768(2) 0.87756(14) 0.70818(10) 0.0165(2) Uani d . 1 1 . .
    H H11A 0.7482 0.8192 0.6735 0.020 Uiso calc R 1 1 . .
    C C12 0.5613(2) 0.93907(14) 0.65294(10) 0.0183(2) Uani d . 1 1 . .
    H H12A 0.5527 0.9229 0.5810 0.022 Uiso calc R 1 1 . .
    C C13 0.4586(2) 1.02469(14) 0.70504(10) 0.0167(2) Uani d . 1 1 . .
    C C14 0.4748(2) 1.05360(13) 0.81074(10) 0.0158(2) Uani d . 1 1 . .
    H H14A 0.4084 1.1155 0.8458 0.019 Uiso calc R 1 1 . .
    C C15 0.59010(19) 0.99012(13) 0.86442(9) 0.0143(2) Uani d . 1 1 . .
    H H15A 0.6012 1.0085 0.9367 0.017 Uiso calc R 1 1 . .
    C C16 0.48284(19) 0.63837(13) 0.89729(9) 0.0128(2) Uani d . 1 1 . .
    C C17 0.34922(19) 0.47749(13) 0.86741(9) 0.0137(2) Uani d . 1 1 . .
    H H17A 0.4423 0.4249 0.8877 0.016 Uiso calc R 1 1 . .
    H H17B 0.2912 0.4363 0.7909 0.016 Uiso calc R 1 1 . .
    C C18 0.1640(2) 0.45162(14) 0.91894(10) 0.0157(2) Uani d . 1 1 . .
    H H18A 0.0674 0.5007 0.8965 0.019 Uiso calc R 1 1 . .
    H H18B 0.2213 0.4959 0.9954 0.019 Uiso calc R 1 1 . .
    C C19 0.0363(2) 0.28890(16) 0.89136(11) 0.0226(3) Uani d . 1 1 . .
    H H19A -0.0778 0.2765 0.9279 0.034 Uiso calc R 1 1 . .
    H H19B 0.1321 0.2396 0.9123 0.034 Uiso calc R 1 1 . .
    H H19C -0.0274 0.2459 0.8161 0.034 Uiso calc R 1 1 . .
loop_
    _atom_site_aniso_label
    _atom_site_aniso_U_11
    _atom_site_aniso_U_22
    _atom_site_aniso_U_33
    _atom_site_aniso_U_12
    _atom_site_aniso_U_13
    _atom_site_aniso_U_23
    Br1 0.02830(8) 0.02231(8) 0.02494(8) 0.01276(6) 0.00379(5) 0.00926(5)
    F1 0.0359(5) 0.0316(5) 0.0200(4) 0.0222(4) 0.0148(4) 0.0051(3)
    O1 0.0176(4) 0.0163(4) 0.0177(4) 0.0058(3) 0.0095(3) 0.0033(3)
    N1 0.0128(4) 0.0133(4) 0.0136(4) 0.0056(4) 0.0056(4) 0.0037(4)
    N2 0.0127(4) 0.0109(4) 0.0156(5) 0.0035(4) 0.0068(4) 0.0030(4)
    C1 0.0156(5) 0.0162(5) 0.0185(6) 0.0053(4) 0.0053(5) 0.0042(5)
    C2 0.0235(6) 0.0180(6) 0.0174(6) 0.0097(5) 0.0041(5) 0.0018(5)
    C3 0.0242(6) 0.0247(6) 0.0122(5) 0.0163(5) 0.0071(5) 0.0054(5)
    C4 0.0169(6) 0.0244(6) 0.0167(5) 0.0108(5) 0.0085(5) 0.0092(5)
    C5 0.0142(5) 0.0174(5) 0.0153(5) 0.0070(4) 0.0058(4) 0.0058(4)
    C6 0.0128(5) 0.0162(5) 0.0123(5) 0.0069(4) 0.0041(4) 0.0047(4)
    C7 0.0110(5) 0.0134(5) 0.0137(5) 0.0047(4) 0.0036(4) 0.0040(4)
    C8 0.0110(5) 0.0142(5) 0.0187(5) 0.0032(4) 0.0066(4) 0.0037(4)
    C9 0.0117(5) 0.0120(5) 0.0147(5) 0.0026(4) 0.0059(4) 0.0032(4)
    C10 0.0126(5) 0.0115(5) 0.0134(5) 0.0027(4) 0.0057(4) 0.0027(4)
    C11 0.0190(6) 0.0170(5) 0.0154(5) 0.0077(5) 0.0096(5) 0.0041(4)
    C12 0.0224(6) 0.0186(6) 0.0151(5) 0.0072(5) 0.0083(5) 0.0054(5)
    C13 0.0168(5) 0.0142(5) 0.0194(6) 0.0050(4) 0.0054(5) 0.0063(4)
    C14 0.0151(5) 0.0131(5) 0.0193(6) 0.0046(4) 0.0078(4) 0.0036(4)
    C15 0.0145(5) 0.0132(5) 0.0142(5) 0.0034(4) 0.0072(4) 0.0026(4)
    C16 0.0113(5) 0.0154(5) 0.0124(5) 0.0046(4) 0.0041(4) 0.0052(4)
    C17 0.0123(5) 0.0140(5) 0.0146(5) 0.0035(4) 0.0048(4) 0.0048(4)
    C18 0.0127(5) 0.0191(5) 0.0165(5) 0.0039(4) 0.0063(4) 0.0080(4)
    C19 0.0180(6) 0.0216(6) 0.0240(7) -0.0006(5) 0.0067(5) 0.0087(5)
_geom_special_details
;
All e.s.d.'s (except the e.s.d. in the dihedral angle between two l.s. planes)
are estimated using the full covariance matrix. The cell e.s.d.'s are taken
into account individually in the estimation of e.s.d.'s in distances, angles
and torsion angles; correlations between e.s.d.'s in cell parameters are only
used when they are defined by crystal symmetry. An approximate (isotropic)
treatment of cell e.s.d.'s is used for estimating e.s.d.'s involving l.s.
planes.
;
loop_
    _geom_bond_atom_site_label_1
    _geom_bond_atom_site_label_2
    _geom_bond_site_symmetry_2
    _geom_bond_distance
    _geom_bond_publ_flag
    Br1 C13 . 1.8991(13) ?
    F1 C3 . 1.3606(14) ?
    O1 C16 . 1.2322(15) ?
    N1 C7 . 1.2901(16) ?
    N1 N2 . 1.3888(13) ?
    N2 C16 . 1.3608(15) ?
    N2 C9 . 1.4846(15) ?
    C1 C2 . 1.3891(17) ?
    C1 C6 . 1.4013(17) ?
    C1 H1A . 0.9500 ?
    C2 C3 . 1.381(2) ?
    C2 H2A . 0.9500 ?
    C3 C4 . 1.375(2) ?
    C4 C5 . 1.3957(16) ?
    C4 H4A . 0.9500 ?
    C5 C6 . 1.3975(17) ?
    C5 H5A . 0.9500 ?
    C6 C7 . 1.4660(16) ?
    C7 C8 . 1.5148(17) ?
    C8 C9 . 1.5394(16) ?
    C8 H8A . 0.9900 ?
    C8 H8B . 0.9900 ?
    C9 C10 . 1.5177(17) ?
    C9 H9A . 1.0000 ?
    C10 C15 . 1.3960(16) ?
    C10 C11 . 1.3978(17) ?
    C11 C12 . 1.3894(19) ?
    C11 H11A . 0.9500 ?
    C12 C13 . 1.3902(17) ?
    C12 H12A . 0.9500 ?
    C13 C14 . 1.3872(18) ?
    C14 C15 . 1.3918(18) ?
    C14 H14A . 0.9500 ?
    C15 H15A . 0.9500 ?
    C16 C17 . 1.5127(17) ?
    C17 C18 . 1.5219(16) ?
    C17 H17A . 0.9900 ?
    C17 H17B . 0.9900 ?
    C18 C19 . 1.5232(19) ?
    C18 H18A . 0.9900 ?
    C18 H18B . 0.9900 ?
    C19 H19A . 0.9800 ?
    C19 H19B . 0.9800 ?
    C19 H19C . 0.9800 ?
loop_
    _geom_angle_atom_site_label_1
    _geom_angle_atom_site_label_2
    _geom_angle_atom_site_label_3
    _geom_angle_site_symmetry_1
    _geom_angle_site_symmetry_3
    _geom_angle
    _geom_angle_publ_flag
    C7 N1 N2 . . 107.76(10) ?
    C16 N2 N1 . . 122.03(10) ?
    C16 N2 C9 . . 125.22(10) ?
    N1 N2 C9 . . 112.69(9) ?
    C2 C1 C6 . . 120.32(12) ?
    C2 C1 H1A . . 119.8 ?
    C6 C1 H1A . . 119.8 ?
    C3 C2 C1 . . 118.28(12) ?
    C3 C2 H2A . . 120.9 ?
    C1 C2 H2A . . 120.9 ?
    F1 C3 C4 . . 118.22(12) ?
    F1 C3 C2 . . 118.38(12) ?
    C4 C3 C2 . . 123.40(12) ?
    C3 C4 C5 . . 117.96(12) ?
    C3 C4 H4A . . 121.0 ?
    C5 C4 H4A . . 121.0 ?
    C4 C5 C6 . . 120.54(12) ?
    C4 C5 H5A . . 119.7 ?
    C6 C5 H5A . . 119.7 ?
    C5 C6 C1 . . 119.50(11) ?
    C5 C6 C7 . . 120.20(11) ?
    C1 C6 C7 . . 120.30(11) ?
    N1 C7 C6 . . 121.06(11) ?
    N1 C7 C8 . . 113.62(10) ?
    C6 C7 C8 . . 125.25(10) ?
    C7 C8 C9 . . 101.79(9) ?
    C7 C8 H8A . . 111.4 ?
    C9 C8 H8A . . 111.4 ?
    C7 C8 H8B . . 111.4 ?
    C9 C8 H8B . . 111.4 ?
    H8A C8 H8B . . 109.3 ?
    N2 C9 C10 . . 110.08(10) ?
    N2 C9 C8 . . 100.37(9) ?
    C10 C9 C8 . . 114.80(10) ?
    N2 C9 H9A . . 110.4 ?
    C10 C9 H9A . . 110.4 ?
    C8 C9 H9A . . 110.4 ?
    C15 C10 C11 . . 118.55(11) ?
    C15 C10 C9 . . 120.04(11) ?
    C11 C10 C9 . . 121.35(10) ?
    C12 C11 C10 . . 121.24(11) ?
    C12 C11 H11A . . 119.4 ?
    C10 C11 H11A . . 119.4 ?
    C11 C12 C13 . . 118.64(12) ?
    C11 C12 H12A . . 120.7 ?
    C13 C12 H12A . . 120.7 ?
    C14 C13 C12 . . 121.63(12) ?
    C14 C13 Br1 . . 119.20(9) ?
    C12 C13 Br1 . . 119.17(10) ?
    C13 C14 C15 . . 118.73(11) ?
    C13 C14 H14A . . 120.6 ?
    C15 C14 H14A . . 120.6 ?
    C14 C15 C10 . . 121.14(11) ?
    C14 C15 H15A . . 119.4 ?
    C10 C15 H15A . . 119.4 ?
    O1 C16 N2 . . 119.59(11) ?
    O1 C16 C17 . . 123.68(11) ?
    N2 C16 C17 . . 116.72(10) ?
    C16 C17 C18 . . 112.50(10) ?
    C16 C17 H17A . . 109.1 ?
    C18 C17 H17A . . 109.1 ?
    C16 C17 H17B . . 109.1 ?
    C18 C17 H17B . . 109.1 ?
    H17A C17 H17B . . 107.8 ?
    C17 C18 C19 . . 111.82(11) ?
    C17 C18 H18A . . 109.3 ?
    C19 C18 H18A . . 109.3 ?
    C17 C18 H18B . . 109.3 ?
    C19 C18 H18B . . 109.3 ?
    H18A C18 H18B . . 107.9 ?
    C18 C19 H19A . . 109.5 ?
    C18 C19 H19B . . 109.5 ?
    H19A C19 H19B . . 109.5 ?
    C18 C19 H19C . . 109.5 ?
    H19A C19 H19C . . 109.5 ?
    H19B C19 H19C . . 109.5 ?
loop_
    _geom_torsion_atom_site_label_1
    _geom_torsion_atom_site_label_2
    _geom_torsion_atom_site_label_3
    _geom_torsion_atom_site_label_4
    _geom_torsion_site_symmetry_1
    _geom_torsion_site_symmetry_2
    _geom_torsion_site_symmetry_3
    _geom_torsion_site_symmetry_4
    _geom_torsion
    _geom_torsion_publ_flag
    C7 N1 N2 C16 . . . . -172.51(11) ?
    C7 N1 N2 C9 . . . . 10.01(13) ?
    C6 C1 C2 C3 . . . . -0.1(2) ?
    C1 C2 C3 F1 . . . . -179.72(12) ?
    C1 C2 C3 C4 . . . . 0.3(2) ?
    F1 C3 C4 C5 . . . . 179.79(11) ?
    C2 C3 C4 C5 . . . . -0.2(2) ?
    C3 C4 C5 C6 . . . . -0.02(19) ?
    C4 C5 C6 C1 . . . . 0.20(19) ?
    C4 C5 C6 C7 . . . . 179.61(11) ?
    C2 C1 C6 C5 . . . . -0.13(19) ?
    C2 C1 C6 C7 . . . . -179.54(12) ?
    N2 N1 C7 C6 . . . . -179.32(10) ?
    N2 N1 C7 C8 . . . . 3.50(14) ?
    C5 C6 C7 N1 . . . . 176.94(12) ?
    C1 C6 C7 N1 . . . . -3.66(18) ?
    C5 C6 C7 C8 . . . . -6.23(18) ?
    C1 C6 C7 C8 . . . . 173.18(12) ?
    N1 C7 C8 C9 . . . . -14.48(14) ?
    C6 C7 C8 C9 . . . . 168.48(11) ?
    C16 N2 C9 C10 . . . . -74.12(14) ?
    N1 N2 C9 C10 . . . . 103.27(11) ?
    C16 N2 C9 C8 . . . . 164.49(11) ?
    N1 N2 C9 C8 . . . . -18.12(12) ?
    C7 C8 C9 N2 . . . . 17.81(11) ?
    C7 C8 C9 C10 . . . . -100.16(11) ?
    N2 C9 C10 C15 . . . . 94.86(13) ?
    C8 C9 C10 C15 . . . . -152.80(11) ?
    N2 C9 C10 C11 . . . . -82.31(14) ?
    C8 C9 C10 C11 . . . . 30.03(16) ?
    C15 C10 C11 C12 . . . . -2.23(19) ?
    C9 C10 C11 C12 . . . . 174.98(12) ?
    C10 C11 C12 C13 . . . . 0.3(2) ?
    C11 C12 C13 C14 . . . . 2.1(2) ?
    C11 C12 C13 Br1 . . . . -178.25(10) ?
    C12 C13 C14 C15 . . . . -2.6(2) ?
    Br1 C13 C14 C15 . . . . 177.84(9) ?
    C13 C14 C15 C10 . . . . 0.53(19) ?
    C11 C10 C15 C14 . . . . 1.81(18) ?
    C9 C10 C15 C14 . . . . -175.44(11) ?
    N1 N2 C16 O1 . . . . -179.08(11) ?
    C9 N2 C16 O1 . . . . -1.92(18) ?
    N1 N2 C16 C17 . . . . 2.02(16) ?
    C9 N2 C16 C17 . . . . 179.18(11) ?
    O1 C16 C17 C18 . . . . 1.59(17) ?
    N2 C16 C17 C18 . . . . -179.55(10) ?
    C16 C17 C18 C19 . . . . -177.81(11) ?
loop_
    _geom_hbond_atom_site_label_D
    _geom_hbond_atom_site_label_H
    _geom_hbond_atom_site_label_A
    _geom_hbond_site_symmetry_A
    _geom_hbond_distance_DH
    _geom_hbond_distance_HA
    _geom_hbond_distance_DA
    _geom_hbond_angle_DHA
    _geom_hbond_publ_flag
    C11 H11A F1 2_766 0.95 2.37 3.1873(17) 144 yes
    C14 H14A O1 2_677 0.95 2.57 3.1832(16) 122 yes
    C5 H5A Cg2 1_655 0.95 2.68 3.5453(15) 152 yes
    C17 H17B Cg1 1_455 0.99 2.70 3.5488(14) 144 yes
_iucr_refine_instructions_details
;
TITL mo_bks96_0m in P-1 (100K)
CELL  0.71073    6.7502   10.1253   13.7792   105.354    98.976   107.369
ZERR  2           0.0003    0.0005    0.0008     0.001     0.001     0.001
LATT   1
SFAC C H N O F BR
UNIT 38 36 4 2 2 2
TEMP -173.000
SIZE 0.082 0.228 0.279
L.S. 10
BOND $H
FMAP 2 1 60
ACTA
CONF
PLAN 20
OMIT -4 60
OMIT 3  -3   7
OMIT 0  -3  10
OMIT 4   0   3
OMIT 2  -4   9
OMIT 2   0   2
OMIT 4  -1   4
OMIT 1   0   0
OMIT  -2   4   6
OMIT 2   5   1
OMIT -1   2   4
OMIT 1   0   5
OMIT -2   2   6
OMIT -2   5   4
OMIT 0   6   3
OMIT -1  -1   8
OMIT 1  -3   9
OMIT 1   5   2
OMIT 1 2 1
WGHT    0.034200    0.361800
FVAR       0.52260
BR1   6    0.293464    1.105034    0.629792    11.00000    0.02830    0.02231 =
         0.02494    0.00926    0.00379    0.01276
F1    5    1.226398    0.309840    0.491876    11.00000    0.03591    0.03161 =
         0.02003    0.00513    0.01482    0.02224
O1    4    0.448369    0.737120    0.958467    11.00000    0.01757    0.01631 =
         0.01772    0.00326    0.00948    0.00581
N1    3    0.696185    0.565729    0.783818    11.00000    0.01282    0.01329 =
         0.01363    0.00373    0.00555    0.00556
N2    3    0.651643    0.672343    0.854309    11.00000    0.01267    0.01089 =
         0.01555    0.00304    0.00677    0.00350
C1    1    0.865275    0.392528    0.646411    11.00000    0.01564    0.01624 =
         0.01847    0.00424    0.00535    0.00532
AFIX  43
H1A   2    0.735114    0.343763    0.660818    11.00000   -1.20000
AFIX   0
C2    1    0.952248    0.312966    0.578244    11.00000    0.02347    0.01798 =
         0.01740    0.00178    0.00413    0.00966
AFIX  43
H2A   2    0.883370    0.209973    0.545729    11.00000   -1.20000
AFIX   0
C3    1    1.141410    0.387454    0.558966    11.00000    0.02419    0.02469 =
         0.01224    0.00538    0.00714    0.01632
C4    1    1.248608    0.536176    0.604119    11.00000    0.01693    0.02441 =
         0.01670    0.00916    0.00846    0.01083
AFIX  43
H4A   2    1.378800    0.583619    0.589159    11.00000   -1.20000
AFIX   0
C5    1    1.160265    0.615280    0.672599    11.00000    0.01416    0.01741 =
         0.01533    0.00576    0.00581    0.00698
AFIX  43
H5A   2    1.230993    0.718166    0.704909    11.00000   -1.20000
AFIX   0
C6    1    0.968619    0.544379    0.694027    11.00000    0.01279    0.01621 =
         0.01232    0.00470    0.00411    0.00687
C7    1    0.877638    0.628135    0.766565    11.00000    0.01104    0.01336 =
         0.01371    0.00401    0.00360    0.00467
C8    1    0.985250    0.788826    0.831341    11.00000    0.01104    0.01415 =
         0.01872    0.00374    0.00665    0.00324
AFIX  23
H8A   2    1.037582    0.849269    0.788276    11.00000   -1.20000
H8B   2    1.106542    0.804585    0.889068    11.00000   -1.20000
AFIX   0
C9    1    0.800404    0.823002    0.872320    11.00000    0.01173    0.01203 =
         0.01467    0.00319    0.00591    0.00264
AFIX  13
H9A   2    0.851124    0.880077    0.948434    11.00000   -1.20000
AFIX   0
C10   1    0.689780    0.899884    0.813875    11.00000    0.01258    0.01155 =
         0.01337    0.00271    0.00571    0.00274
C11   1    0.676767    0.877564    0.708178    11.00000    0.01898    0.01704 =
         0.01540    0.00409    0.00963    0.00771
AFIX  43
H11A  2    0.748208    0.819243    0.673463    11.00000   -1.20000
AFIX   0
C12   1    0.561312    0.939071    0.652939    11.00000    0.02242    0.01863 =
         0.01509    0.00544    0.00827    0.00725
AFIX  43
H12A  2    0.552746    0.922949    0.581033    11.00000   -1.20000
AFIX   0
C13   1    0.458583    1.024691    0.705043    11.00000    0.01678    0.01418 =
         0.01936    0.00627    0.00545    0.00497
C14   1    0.474765    1.053600    0.810740    11.00000    0.01508    0.01306 =
         0.01926    0.00359    0.00778    0.00464
AFIX  43
H14A  2    0.408395    1.115544    0.845816    11.00000   -1.20000
AFIX   0
C15   1    0.590096    0.990118    0.864422    11.00000    0.01447    0.01319 =
         0.01416    0.00259    0.00716    0.00344
AFIX  43
H15A  2    0.601172    1.008510    0.936704    11.00000   -1.20000
AFIX   0
C16   1    0.482844    0.638371    0.897287    11.00000    0.01132    0.01542 =
         0.01240    0.00523    0.00412    0.00458
C17   1    0.349220    0.477494    0.867407    11.00000    0.01233    0.01400 =
         0.01455    0.00476    0.00476    0.00351
AFIX  23
H17A  2    0.442294    0.424897    0.887672    11.00000   -1.20000
H17B  2    0.291160    0.436328    0.790877    11.00000   -1.20000
AFIX   0
C18   1    0.164004    0.451622    0.918944    11.00000    0.01265    0.01907 =
         0.01653    0.00804    0.00632    0.00390
AFIX  23
H18A  2    0.067385    0.500697    0.896474    11.00000   -1.20000
H18B  2    0.221262    0.495889    0.995421    11.00000   -1.20000
AFIX   0
C19   1    0.036317    0.288900    0.891365    11.00000    0.01802    0.02161 =
         0.02402    0.00870    0.00667   -0.00057
AFIX 137
H19A  2   -0.077834    0.276492    0.927938    11.00000   -1.50000
H19B  2    0.132052    0.239634    0.912327    11.00000   -1.50000
H19C  2   -0.027415    0.245884    0.816084    11.00000   -1.50000
HKLF 4 1 -1 0 0 0 -1 0 1 1 1
REM  mo_bks96_0m in P-1 (100K)
REM R1 =  0.0246 for   4458 Fo > 4sig(Fo)  and  0.0278 for all   4816 data
REM    218 parameters refined using      0 restraints
END
WGHT      0.0342      0.3618
REM Highest difference peak  0.494,  deepest hole -0.630,  1-sigma level  0.065
Q1    1   0.6357  0.9416  0.8410  11.00000  0.05    0.49
Q2    1   0.6722  0.8898  0.7594  11.00000  0.05    0.46
Q3    1   0.4061  0.5575  0.8787  11.00000  0.05    0.41
Q4    1   1.1792  0.4662  0.5786  11.00000  0.05    0.41
Q5    1   0.5131  0.9792  0.6819  11.00000  0.05    0.41
Q6    1   0.9393  0.7060  0.7949  11.00000  0.05    0.41
Q7    1   0.7414  0.8606  0.8430  11.00000  0.05    0.40
Q8    1   0.6056  0.9013  0.6817  11.00000  0.05    0.40
Q9    1   0.9342  0.5849  0.7350  11.00000  0.05    0.40
Q10   1   0.1016  0.3675  0.9040  11.00000  0.05    0.39
Q11   1   1.2117  0.5729  0.6462  11.00000  0.05    0.39
Q12   1   0.9043  0.4683  0.6622  11.00000  0.05    0.38
Q13   1   0.2808  1.1481  0.6794  11.00000  0.05    0.38
Q14   1   0.3197  1.0148  0.6432  11.00000  0.05    0.38
Q15   1   0.4725  1.0396  0.7592  11.00000  0.05    0.37
Q16   1   0.2773  1.1941  0.6214  11.00000  0.05    0.36
Q17   1   0.2069  1.0448  0.6232  11.00000  0.05    0.36
Q18   1   0.5315  1.0206  0.8372  11.00000  0.05    0.36
Q19   1   0.3566  1.0448  0.6566  11.00000  0.05    0.34
Q20   1   0.9168  0.3560  0.6159  11.00000  0.05    0.34
;
