# Supplementary material for: 1-[5-(4-Bromo­phen­yl)-3-(4-fluoro­phen­yl)-4,5-dihydro-1H-pyrazol-1-yl]butan-1-one
Source: Acta Crystallogr Sect E Struct Rep Online. 2012 Aug 8;68(Pt 9):o2655–6. doi: 10.1107/S1600536812034368 (PMC3435682; doi:10.1107/S1600536812034368)
Supplement: Supplementary file 2 [file e-68-o2655-Isup2.hkl]

# 
# h,k,l, Fc-squared, Fo-squared, sigma(Fo-squared) and status flag 
# 
data_I
_shelx_title ' mo_bks96_0m in P-1 (100K)' 
_shelx_refln_list_code          4 
_shelx_F_calc_maximum      188.26 
_exptl_crystal_F_000       396.00 
_reflns_d_resolution_high  0.7108 
 
loop_ 
 _symmetry_equiv_pos_as_xyz 
 'x, y, z' 
 '-x, -y, -z' 
 
_cell_length_a     6.7502 
_cell_length_b    10.1253 
_cell_length_c    13.7792 
_cell_angle_alpha 105.354 
_cell_angle_beta   98.976 
_cell_angle_gamma 107.369 
 
_shelx_F_squared_multiplier     1.000 
 
loop_ 
 _refln_index_h 
 _refln_index_k 
 _refln_index_l 
 _refln_F_squared_calc 
 _refln_F_squared_meas 
 _refln_F_squared_sigma 
 _refln_observed_status 
   2   0   0     1461.19     1468.85     25.24 o 
   3   0   0      641.95      631.47      7.61 o 
   4   0   0      527.14      527.74      6.15 o 
   5   0   0      832.59      868.44     12.07 o 
   6   0   0      262.53      270.23      5.57 o 
   7   0   0      503.30      485.66      8.47 o 
   8   0   0       88.95      101.45      5.17 o 
  -8   1   0       84.00       90.66      4.67 o 
  -7   1   0      451.47      467.57      8.16 o 
  -6   1   0      212.89      210.89      4.81 o 
  -5   1   0      536.69      548.28      6.62 o 
  -4   1   0     2615.41     2752.50     28.55 o 
  -3   1   0       51.95       54.93      2.95 o 
  -2   1   0      918.53      967.90     15.61 o 
  -1   1   0      119.22      112.00      2.77 o 
   0   1   0       20.97       22.03      1.15 o 
   1   1   0    22829.43    23575.64    631.50 o 
   2   1   0      215.49      230.20      4.84 o 
   3   1   0     2995.95     3014.30     41.31 o 
   4   1   0       69.64       69.90      4.08 o 
   5   1   0      233.57      230.32      4.68 o 
   6   1   0        4.32        7.81      2.23 o 
   7   1   0       16.90       17.59      3.07 o 
   8   1   0      298.17      295.50      7.72 o 
  -9   2   0      188.20      196.07      6.59 o 
  -8   2   0       47.93       44.48      3.44 o 
  -7   2   0      625.15      629.61      9.99 o 
  -6   2   0      831.70      833.90      9.72 o 
  -5   2   0        0.39        0.84      1.01 o 
  -4   2   0      290.16      271.52      3.65 o 
  -3   2   0      398.93      435.17      5.08 o 
  -2   2   0     3625.29     3768.02     59.72 o 
  -1   2   0      345.65      361.18      7.90 o 
   0   2   0     1124.83     1186.89     32.51 o 
   1   2   0     9287.13     9316.53    333.80 o 
   2   2   0      281.69      274.99      3.88 o 
   3   2   0      700.47      661.51      8.64 o 
   4   2   0      482.23      468.23      7.61 o 
   5   2   0      569.75      562.49      9.52 o 
   6   2   0      561.72      584.14     10.14 o 
   7   2   0       11.51       15.03      3.13 o 
   8   2   0       59.34       55.09      4.41 o 
  -9   3   0       88.85       95.31      9.93 o 
  -8   3   0      258.07      256.97      6.49 o 
  -7   3   0      114.95      119.50      3.79 o 
  -6   3   0     2153.43     2189.28     23.35 o 
  -5   3   0      354.70      331.08      5.05 o 
  -4   3   0      550.03      547.34      5.94 o 
  -3   3   0     2070.19     2148.17     22.72 o 
  -2   3   0       72.07       66.11      1.78 o 
  -1   3   0     3812.50     3785.36    136.86 o 
   0   3   0       98.18      100.69      1.76 o 
   1   3   0     6303.75     6482.87     90.98 o 
   2   3   0     5674.20     6041.90     73.18 o 
   3   3   0      350.94      333.44      6.05 o 
   4   3   0     1016.59      977.61     14.45 o 
   5   3   0        0.45       -0.13      1.98 o 
   6   3   0      485.68      462.72      8.70 o 
   7   3   0      229.32      233.91      6.72 o 
  -9   4   0       50.60       44.50      6.15 o 
  -8   4   0        8.09        9.81      3.11 o 
  -7   4   0      572.39      586.52      7.71 o 
  -6   4   0     1045.93     1045.72     12.18 o 
  -5   4   0     2907.56     2927.39     28.60 o 
  -4   4   0       66.87       74.64      1.58 o 
  -3   4   0     1064.06     1003.64      9.35 o 
  -2   4   0     1347.16     1339.39     14.36 o 
  -1   4   0      889.93      837.44     29.28 o 
   0   4   0     1884.20     1851.96     22.89 o 
   1   4   0      695.82      736.75      9.57 o 
   2   4   0     4359.66     4521.40     55.08 o 
   3   4   0       10.53       14.65      1.66 o 
   4   4   0       18.35       17.57      1.99 o 
   5   4   0      551.25      531.19      9.28 o 
   6   4   0        6.56        5.95      2.84 o 
   7   4   0       42.52       43.87      4.11 o 
  -9   5   0       75.48       75.18      9.18 o 
  -8   5   0      410.70      398.58      7.84 o 
  -7   5   0       73.54       81.46      3.33 o 
  -6   5   0       10.78       13.24      1.52 o 
  -5   5   0     1306.83     1266.77     12.08 o 
  -4   5   0     1249.73     1225.92     10.76 o 
  -3   5   0     1512.33     1633.12     15.68 o 
  -2   5   0     2549.55     2569.04     26.88 o 
  -1   5   0      133.97      144.10      2.32 o 
   0   5   0     2224.83     2172.10     26.94 o 
   1   5   0      570.45      598.45     12.13 o 
   2   5   0     1008.05     1036.63     13.48 o 
   3   5   0     2428.87     2480.97     38.93 o 
   4   5   0      173.13      180.70      5.06 o 
   5   5   0      205.73      208.43      5.77 o 
   6   5   0        0.20        1.35      3.21 o 
  -9   6   0      210.20      203.76      6.17 o 
  -8   6   0        5.10        7.23      3.34 o 
  -7   6   0     1817.98     1868.39     26.01 o 
  -6   6   0       43.47       48.07      2.60 o 
  -5   6   0     1785.34     1714.76     20.53 o 
  -4   6   0     2053.70     1946.46     16.67 o 
  -3   6   0      296.57      312.02      3.65 o 
  -2   6   0     1050.47     1056.55     11.64 o 
  -1   6   0     1145.46     1131.36     12.34 o 
   0   6   0      545.81      536.58      7.09 o 
   1   6   0     1748.51     1627.02     24.64 o 
   2   6   0        8.66       11.53      1.63 o 
   3   6   0      719.16      788.51     12.36 o 
   4   6   0      248.41      248.02      6.00 o 
   5   6   0       63.93       61.26      3.73 o 
   6   6   0       35.71       33.21      4.02 o 
  -9   7   0      144.70      143.51      5.68 o 
  -8   7   0      663.06      677.44     11.33 o 
  -7   7   0       15.05       16.55      2.62 o 
  -6   7   0      465.08      461.88      7.20 o 
  -5   7   0       28.85       29.77      1.72 o 
  -4   7   0     2242.00     2190.54     21.73 o 
  -3   7   0     1391.14     1348.07     14.85 o 
  -2   7   0       87.05       81.14      2.41 o 
  -1   7   0      309.64      297.73      4.75 o 
   0   7   0        0.46        0.92      1.38 o 
   1   7   0      308.84      310.12      5.33 o 
   2   7   0      163.75      171.55      4.95 o 
   3   7   0      265.47      260.38      6.06 o 
   4   7   0      672.74      720.74     12.18 o 
   5   7   0       42.17       37.65      4.11 o 
  -9   8   0       12.12       11.97      4.19 o 
  -8   8   0      174.64      173.10      7.78 o 
  -7   8   0       54.07       59.60      4.36 o 
  -6   8   0      427.26      433.95      8.02 o 
  -5   8   0      212.86      226.52      4.59 o 
  -4   8   0     1714.42     1686.32     17.06 o 
  -3   8   0      284.83      281.18      4.01 o 
  -2   8   0       40.20       45.30      2.42 o 
  -1   8   0     1596.27     1608.36     19.37 o 
   0   8   0      125.42      121.86      3.33 o 
   1   8   0      263.06      268.77      5.76 o 
   2   8   0      319.69      339.50      6.23 o 
   3   8   0       48.52       47.00      4.60 o 
   4   8   0       89.76       87.10      4.37 o 
   5   8   0      278.37      294.62     12.11 o 
  -8   9   0      147.47      140.51      6.45 o 
  -7   9   0      130.97      139.21      9.09 o 
  -6   9   0       97.73       94.99      3.78 o 
  -5   9   0     1044.27     1038.24     13.79 o 
  -4   9   0      181.74      178.17      3.44 o 
  -3   9   0     3834.62     3729.81     36.41 o 
  -2   9   0      478.68      478.22      7.18 o 
  -1   9   0      442.68      452.98      6.92 o 
   0   9   0      554.54      568.60      8.25 o 
   1   9   0       12.55        7.98      2.21 o 
   2   9   0      558.01      528.88      9.74 o 
   3   9   0      247.49      273.91      8.09 o 
   4   9   0       63.46       68.59      4.55 o 
  -8  10   0       27.54       26.96      4.35 o 
  -7  10   0      437.08      440.51     10.18 o 
  -6  10   0      131.88      129.54      4.32 o 
  -5  10   0      128.85      131.36      4.20 o 
  -4  10   0       79.25       83.04      2.60 o 
  -3  10   0      180.74      177.64      3.78 o 
  -2  10   0     1597.08     1580.03     19.53 o 
  -1  10   0      283.57      273.08      5.37 o 
   0  10   0      428.06      406.91      6.80 o 
   1  10   0       32.78       30.94      2.78 o 
   2  10   0       25.08       19.50      5.32 o 
   3  10   0      278.29      284.51     13.15 o 
  -7  11   0      334.72      320.64      7.49 o 
  -6  11   0      155.82      158.80      4.91 o 
  -5  11   0       20.43       20.07      2.59 o 
  -4  11   0      477.54      486.04      6.93 o 
  -3  11   0       14.89       12.19      2.96 o 
  -2  11   0      496.41      495.68      9.48 o 
  -1  11   0      171.34      180.33      6.26 o 
   0  11   0      238.63      250.00      5.62 o 
   1  11   0      168.63      166.95      6.14 o 
   2  11   0        2.65        5.21      3.52 o 
  -7  12   0        2.30       -1.16      3.26 o 
  -6  12   0      488.57      501.11     10.54 o 
  -5  12   0       17.44       19.48      2.96 o 
  -4  12   0      295.75      283.34      6.90 o 
  -3  12   0      119.87      113.76      4.53 o 
  -2  12   0       49.13       51.34      3.36 o 
  -1  12   0      128.07      119.74      4.42 o 
   0  12   0      101.05      109.03      4.24 o 
   1  12   0      520.66      544.00     10.80 o 
  -6  13   0       68.34       71.60      4.70 o 
  -5  13   0      162.44      161.95     10.34 o 
  -4  13   0        0.83        4.62      4.10 o 
  -3  13   0      483.01      495.03      8.56 o 
  -2  13   0       30.82       31.81      3.49 o 
  -1  13   0      466.10      482.83      9.33 o 
   0 -13   1      117.07      126.26      4.77 o 
   1 -13   1       95.48       93.39      4.22 o 
   2 -13   1        2.20        2.33      3.06 o 
   3 -13   1       34.30       35.04      4.62 o 
   4 -13   1      204.99      205.48     10.39 o 
   5 -13   1       50.56       47.58      3.55 o 
   6 -13   1      221.80      212.65      6.46 o 
  -1 -12   1       94.12      100.93      5.10 o 
   0 -12   1        5.15        9.41      3.06 o 
   1 -12   1      201.45      193.68      5.32 o 
   2 -12   1      231.72      238.22      5.66 o 
   3 -12   1        0.65       -0.64      2.61 o 
   4 -12   1      321.07      319.77      7.80 o 
   5 -12   1       13.14       13.68      2.81 o 
   6 -12   1      181.74      182.24      6.14 o 
   7 -12   1      276.60      273.07      8.32 o 
  -2 -11   1      134.32      139.85      5.21 o 
  -1 -11   1       69.82       65.47      3.58 o 
   0 -11   1      104.55      109.28      3.96 o 
   1 -11   1       33.50       32.28      2.82 o 
   2 -11   1      262.02      266.11      5.59 o 
   3 -11   1      236.08      237.59      4.61 o 
   4 -11   1       80.57       78.05      3.53 o 
   5 -11   1      588.07      588.84      9.18 o 
   6 -11   1       10.52        9.93      3.04 o 
   7 -11   1      148.57      159.56      8.68 o 
  -3 -10   1      117.84      116.24      6.75 o 
  -2 -10   1      202.51      207.75      6.52 o 
  -1 -10   1        0.59       -4.33      2.38 o 
   0 -10   1      570.46      549.46      8.33 o 
   1 -10   1       79.05       84.34      3.17 o 
   2 -10   1       48.39       48.36      2.33 o 
   3 -10   1      157.97      145.81      3.39 o 
   4 -10   1        0.43       -1.43      1.75 o 
   5 -10   1      497.90      477.53      7.71 o 
   6 -10   1       87.84       87.69      4.25 o 
   7 -10   1       86.23       92.45      5.01 o 
   8 -10   1      247.13      244.85      8.24 o 
  -4  -9   1       84.97       90.61      4.82 o 
  -3  -9   1       55.33       47.34      3.75 o 
  -2  -9   1       50.29       54.17      3.13 o 
  -1  -9   1       49.17       68.36      2.93 o 
   0  -9   1       53.55       63.32      2.68 o 
   1  -9   1      854.58      821.28     10.90 o 
   2  -9   1       52.99       51.28      2.03 o 
   3  -9   1     1831.20     1813.72     18.38 o 
   4  -9   1      104.18      101.30      2.88 o 
   5  -9   1      101.00      104.13      3.47 o 
   6  -9   1      295.30      287.41      6.44 o 
   7  -9   1      151.40      153.49      6.23 o 
   8  -9   1      268.67      269.84      8.09 o 
  -5  -8   1       27.69       27.31      4.23 o 
  -4  -8   1      124.88      131.07      5.14 o 
  -3  -8   1      154.20      155.37      5.33 o 
  -2  -8   1       14.72        6.87      2.22 o 
  -1  -8   1      998.71      899.77     12.53 o 
   0  -8   1        0.89        2.75      1.65 o 
   1  -8   1      211.22      226.88      3.75 o 
   2  -8   1      562.72      542.21      6.80 o 
   3  -8   1      322.06      313.32      4.30 o 
   4  -8   1      998.84     1009.77     10.74 o 
   5  -8   1      164.24      153.12      3.90 o 
   6  -8   1      892.23      892.22     13.80 o 
   7  -8   1      150.51      147.90      5.08 o 
   8  -8   1       77.99       75.39      4.04 o 
   9  -8   1      167.58      174.09      6.14 o 
  -6  -7   1       16.60        9.60      4.09 o 
  -5  -7   1       13.75       10.18      3.47 o 
  -4  -7   1        9.28       10.19      2.92 o 
  -3  -7   1      214.60      211.56      5.48 o 
  -2  -7   1      153.57      143.99      3.81 o 
  -1  -7   1      459.39      462.44      7.13 o 
   0  -7   1      558.59      534.38      7.35 o 
   1  -7   1      571.88      579.02      6.99 o 
   2  -7   1     1236.36     1172.44     15.72 o 
   3  -7   1      349.73      354.54      4.15 o 
   4  -7   1      408.04      406.54      4.69 o 
   5  -7   1       26.32       29.06      1.70 o 
   6  -7   1      517.61      536.85      7.99 o 
   7  -7   1      784.39      787.13     12.38 o 
   8  -7   1        0.03        0.66      2.89 o 
   9  -7   1       53.15       57.82      5.07 o 
  -6  -6   1       89.13      114.44      6.79 o 
  -5  -6   1       37.13       46.24      4.94 o 
  -4  -6   1       26.43       34.50      5.90 o 
  -3  -6   1      310.31      306.62      6.26 o 
  -2  -6   1      374.44      371.06      5.97 o 
  -1  -6   1        4.16        4.95      1.37 o 
   0  -6   1     1347.01     1276.75     13.93 o 
   1  -6   1       19.00       27.28      1.17 o 
   2  -6   1     1006.95     1004.97     11.12 o 
   3  -6   1      237.44      225.65      2.75 o 
   4  -6   1        5.03        6.58      0.82 o 
   5  -6   1      204.24      211.04      3.44 o 
   6  -6   1        0.09       -0.01      1.45 o 
   7  -6   1      352.68      352.84      7.01 o 
   8  -6   1       24.60       26.32      3.07 o 
   9  -6   1      176.87      177.27     14.81 o 
  -7  -5   1       73.98       73.62      4.87 o 
  -6  -5   1      244.87      232.33      6.76 o 
  -5  -5   1        7.76        3.59      2.63 o 
  -4  -5   1      912.38      919.44     15.63 o 
  -3  -5   1      524.86      546.13      7.90 o 
  -2  -5   1     1201.58     1145.91     14.84 o 
  -1  -5   1      272.69      296.09      4.64 o 
   0  -5   1      658.98      627.08      7.56 o 
   1  -5   1      563.19      509.17      7.20 o 
   2  -5   1      545.46      550.24      6.40 o 
   3  -5   1     1772.57     1749.39     15.82 o 
   4  -5   1      549.91      571.46      5.48 o 
   5  -5   1      425.03      419.49      5.10 o 
   6  -5   1       38.17       41.08      1.88 o 
   7  -5   1      338.51      352.35      5.59 o 
   8  -5   1      381.37      367.37     11.61 o 
   9  -5   1        0.44       -4.64      5.33 o 
  -7  -4   1       63.73       76.18      4.60 o 
  -6  -4   1      100.71       92.36      4.09 o 
  -5  -4   1       31.87       33.99      2.65 o 
  -4  -4   1      356.96      358.16      7.06 o 
  -3  -4   1      802.10      741.70     11.24 o 
  -2  -4   1      525.92      465.66      6.51 o 
  -1  -4   1      736.01      675.64      8.22 o 
   0  -4   1      451.12      453.82      6.22 o 
   1  -4   1     4640.13     4636.73     58.52 o 
   2  -4   1        1.99        0.74      0.56 o 
   3  -4   1     1685.17     1679.06     17.93 o 
   4  -4   1     1064.64     1037.51     14.13 o 
   5  -4   1      377.46      403.11      5.31 o 
   6  -4   1      402.99      421.49      6.09 o 
   7  -4   1       87.36      100.36      3.73 o 
   8  -4   1      385.63      380.04      7.80 o 
   9  -4   1      130.44      140.77      8.06 o 
  -7  -3   1       68.08       71.64      5.57 o 
  -6  -3   1      139.62      138.59      5.13 o 
  -5  -3   1        9.72       13.65      2.21 o 
  -4  -3   1      819.70      801.89     12.16 o 
  -3  -3   1       14.18       16.10      2.18 o 
  -2  -3   1        0.47        1.03      0.71 o 
  -1  -3   1      361.46      329.04      5.34 o 
   1  -3   1     2547.37     2568.11     40.88 o 
   2  -3   1     2699.84     2658.05     39.86 o 
   3  -3   1     1036.06     1057.41     14.81 o 
   4  -3   1     2671.29     2602.24     32.92 o 
   5  -3   1        2.74        3.88      1.06 o 
   6  -3   1      160.64      169.39      3.83 o 
   7  -3   1        5.46        3.80      3.95 o 
   8  -3   1      142.07      144.16      4.99 o 
   9  -3   1       48.91       51.75      4.11 o 
  -8  -2   1      182.99      190.69      6.81 o 
  -7  -2   1      125.09      130.24      5.05 o 
  -6  -2   1      116.73      122.69      4.69 o 
  -5  -2   1      713.24      686.40     10.90 o 
  -4  -2   1       25.02       23.78      1.69 o 
  -3  -2   1      309.45      263.96      3.59 o 
  -2  -2   1      114.96      135.66      2.26 o 
  -1  -2   1     2406.33     2335.04     63.32 o 
   0  -2   1     3642.91     3679.13     99.26 o 
   1  -2   1       51.12       46.59      4.19 o 
   2  -2   1     1156.23     1158.45     19.71 o 
   3  -2   1      342.01      326.42      3.93 o 
   4  -2   1     2877.53     3101.23     29.97 o 
   5  -2   1      960.89      966.48     10.76 o 
   6  -2   1      138.73      141.02      4.21 o 
   7  -2   1      353.99      348.05      6.82 o 
   8  -2   1      214.44      191.72      7.20 o 
   9  -2   1      139.03      136.83      7.71 o 
  -8  -1   1       14.75       20.56      5.11 o 
  -7  -1   1      221.02      221.87      6.18 o 
  -6  -1   1        0.14        0.49      1.92 o 
  -5  -1   1     1005.53      994.03     13.65 o 
  -4  -1   1     1445.15     1487.87     16.76 o 
  -3  -1   1     1083.26     1122.71     13.04 o 
  -2  -1   1       39.39       33.94      1.42 o 
  -1  -1   1     1071.96     1073.53     33.75 o 
   1  -1   1      510.04      492.41     10.42 o 
   2  -1   1     1786.85     1898.39     21.84 o 
   3  -1   1      644.25      631.53      7.60 o 
   4  -1   1      200.74      227.66      3.52 o 
   5  -1   1      922.78      960.27     13.22 o 
   6  -1   1        1.24        2.25      1.86 o 
   7  -1   1       52.33       55.14      3.16 o 
   8  -1   1      173.59      160.88      5.47 o 
  -8   0   1        1.81        0.35      2.98 o 
  -7   0   1      290.74      287.57      6.20 o 
  -6   0   1      709.38      702.57     10.48 o 
  -5   0   1       82.55       76.94      2.14 o 
  -4   0   1      307.35      262.51      3.80 o 
  -2   0   1     5153.00     5322.72     84.07 o 
  -1   0   1     1238.87     1343.64     27.35 o 
   1   0   1      129.17      160.27      3.55 o 
   2   0   1     2258.53     2345.16     44.21 o 
   3   0   1     1370.48     1404.38     17.96 o 
   4   0   1      155.66      187.99      4.43 o 
   5   0   1      830.40      827.90     11.60 o 
   6   0   1       88.00       85.29      3.24 o 
   7   0   1       82.06       82.83      6.90 o 
   8   0   1       12.94       19.32      3.48 o 
  -9   1   1        6.04        0.85      5.43 o 
  -8   1   1        5.32        5.31      2.89 o 
  -7   1   1       14.35       17.83      2.52 o 
  -6   1   1      562.06      575.37      7.18 o 
  -5   1   1      160.22      159.45      3.00 o 
  -4   1   1      614.41      630.26      7.20 o 
  -3   1   1      204.85      182.75      2.65 o 
  -2   1   1     1304.28     1348.25     25.14 o 
  -1   1   1       32.04       15.19      1.32 o 
   0   1   1     1631.70     1732.97     47.13 o 
   1   1   1     4389.02     4661.59    125.08 o 
   3   1   1     1461.46     1424.66     19.89 o 
   4   1   1      499.60      496.63     11.18 o 
   5   1   1      568.27      584.84      9.46 o 
   6   1   1     1823.07     1810.40     26.10 o 
   7   1   1        9.58        4.94      2.83 o 
   8   1   1       42.52       47.42      4.17 o 
  -9   2   1      107.79      100.64      7.25 o 
  -8   2   1       21.62       27.34      3.14 o 
  -7   2   1       23.11       24.02      1.94 o 
  -6   2   1      410.04      414.25      5.67 o 
  -5   2   1      299.44      299.91      4.73 o 
  -4   2   1      947.06      945.39      9.64 o 
  -3   2   1      989.74      996.19     10.83 o 
  -2   2   1      269.62      309.50      8.19 o 
  -1   2   1     6573.73     4326.63    132.77 o 
   0   2   1      479.74      471.63     13.50 o 
   2   2   1     2897.18     2954.39     51.78 o 
   3   2   1      112.25      112.45      3.24 o 
   4   2   1      774.25      754.83     11.35 o 
   5   2   1      387.89      390.79      7.11 o 
   6   2   1      129.87      125.70      4.81 o 
   7   2   1       58.73       63.16      4.66 o 
   8   2   1       16.87       16.01      3.92 o 
  -9   3   1       14.51       12.44      5.45 o 
  -8   3   1       32.91       36.81      5.66 o 
  -7   3   1       11.03       11.30      1.79 o 
  -6   3   1       26.11       30.37      1.68 o 
  -5   3   1     1746.55     1811.78     16.76 o 
  -4   3   1       11.75       12.06      0.80 o 
  -3   3   1     1328.24     1278.00     13.77 o 
  -2   3   1      159.17      151.17      2.49 o 
  -1   3   1     1418.76     1394.98     19.54 o 
   0   3   1      169.01      136.10      3.24 o 
   1   3   1     1675.72     1845.42     35.33 o 
   4   3   1      649.69      637.97     12.40 o 
   5   3   1       55.00       59.65      3.93 o 
   6   3   1       12.19        5.92      2.60 o 
   7   3   1      350.39      366.09      8.24 o 
  -9   4   1      124.55      117.27      5.79 o 
  -8   4   1       27.11       29.51      2.99 o 
  -7   4   1      827.00      839.97     11.16 o 
  -6   4   1       55.57       53.88      1.98 o 
  -5   4   1      418.31      412.45      4.64 o 
  -4   4   1     2364.45     2411.71     21.72 o 
  -3   4   1     1466.58     1504.41     16.18 o 
  -2   4   1      601.09      540.16      6.77 o 
  -1   4   1      405.26      417.21     12.18 o 
   0   4   1     6424.19     6720.38    137.64 o 
   3   4   1      358.64      192.00     18.45 o 
   4   4   1       16.36       14.98      2.04 o 
   5   4   1      259.53      265.25      6.07 o 
   6   4   1        2.91        3.13      2.90 o 
   7   4   1      196.44      179.84      6.56 o 
  -9   5   1       44.95       42.90      5.12 o 
  -8   5   1      118.06      130.98      4.91 o 
  -7   5   1       62.85       65.72      3.12 o 
  -6   5   1      209.30      230.57      5.13 o 
  -5   5   1       95.65       88.94      2.33 o 
  -4   5   1     2111.96     2098.61     18.09 o 
  -3   5   1      822.41      935.45      9.58 o 
  -2   5   1      970.36      913.38      9.99 o 
  -1   5   1      769.35      679.89      8.44 o 
   0   5   1     1169.00     1148.94     13.67 o 
   1   5   1     2046.51     1912.06    184.59 o 
   3   5   1      445.15      484.51      8.07 o 
   4   5   1       41.54       46.15      2.68 o 
   5   5   1       83.89       87.37      3.73 o 
   6   5   1       82.79       81.50      4.32 o 
  -9   6   1       93.78      100.34      4.54 o 
  -8   6   1      128.15      127.83      7.27 o 
  -7   6   1        3.33        4.52      2.33 o 
  -6   6   1       91.12       94.90      3.25 o 
  -5   6   1        1.03        2.08      1.11 o 
  -4   6   1       89.55       77.54      1.95 o 
  -3   6   1      464.34      426.94      5.41 o 
  -2   6   1      500.73      473.76      5.73 o 
  -1   6   1      552.75      509.30      6.78 o 
   0   6   1        0.40        0.47      1.11 o 
   1   6   1     1515.26     1542.69     29.04 o 
   2   6   1       30.62       32.15      1.84 o 
   3   6   1      320.04      280.72      5.84 o 
   4   6   1      104.79      105.06      7.45 o 
   5   6   1       36.31       32.23      4.05 o 
   6   6   1       37.72       44.07      4.17 o 
  -9   7   1       16.01       20.06      4.15 o 
  -8   7   1       25.70       22.14      3.60 o 
  -7   7   1       78.21       83.71      4.17 o 
  -6   7   1      298.33      299.77      5.44 o 
  -5   7   1      149.15      161.36      3.06 o 
  -4   7   1       53.58       68.27      1.86 o 
  -3   7   1     1341.97     1323.78     13.47 o 
  -2   7   1        0.94       -0.07      0.89 o 
  -1   7   1      939.49      922.44     11.55 o 
   0   7   1      302.51      259.67      4.43 o 
   1   7   1      909.54      883.15     11.93 o 
   2   7   1     1123.22     1077.60     14.37 o 
   3   7   1       14.68       12.17      2.45 o 
   4   7   1      342.24      351.12      7.51 o 
   5   7   1       14.28       16.55      3.58 o 
  -9   8   1       64.75       73.01      5.07 o 
  -8   8   1      204.50      203.94      7.00 o 
  -7   8   1      626.84      606.04     12.09 o 
  -6   8   1      245.96      234.92      4.89 o 
  -5   8   1      495.41      500.53      6.17 o 
  -4   8   1      101.73      100.96      2.58 o 
  -3   8   1      331.64      332.68      4.44 o 
  -2   8   1     1882.16     1820.38     21.71 o 
  -1   8   1        6.52        7.75      1.63 o 
   0   8   1      100.93      105.50      3.36 o 
   1   8   1       28.11       18.72      2.11 o 
   2   8   1      600.01      602.70     10.27 o 
   3   8   1       45.61       37.36      3.15 o 
   4   8   1        4.69        6.42      3.30 o 
  -8   9   1        1.85        0.89      3.72 o 
  -7   9   1       77.67       82.35      4.50 o 
  -6   9   1      476.62      448.70      7.32 o 
  -5   9   1      216.80      215.70      4.25 o 
  -4   9   1      576.29      577.89      6.91 o 
  -3   9   1      216.96      220.23      4.52 o 
  -2   9   1      127.79      131.34      3.67 o 
  -1   9   1        0.49        2.34      1.84 o 
   0   9   1      294.58      269.00      5.15 o 
   1   9   1        4.53        5.49      2.16 o 
   2   9   1      110.33      114.94      4.61 o 
   3   9   1       75.19       71.55      4.59 o 
   4   9   1      139.48      150.64     12.72 o 
  -8  10   1       44.03       46.31      4.64 o 
  -7  10   1       40.35       40.24      3.44 o 
  -6  10   1        6.92        4.95      2.51 o 
  -5  10   1      160.01      158.51      4.33 o 
  -4  10   1      352.52      359.64      5.50 o 
  -3  10   1      128.79      133.66      4.86 o 
  -2  10   1      350.30      351.71      6.15 o 
  -1  10   1      192.44      195.50      4.65 o 
   0  10   1      179.91      192.19      4.70 o 
   1  10   1      333.49      330.50      6.20 o 
   2  10   1       43.18       39.50      3.56 o 
   3  10   1      333.80      327.07      7.92 o 
  -7  11   1        4.97        1.49      3.06 o 
  -6  11   1      206.00      203.21      5.86 o 
  -5  11   1        8.48       10.79      2.42 o 
  -4  11   1      249.47      249.44      5.43 o 
  -3  11   1      260.61      259.55      5.50 o 
  -2  11   1       62.39       67.37      3.25 o 
  -1  11   1      449.24      465.32      7.83 o 
   0  11   1      213.93      232.20      5.45 o 
   1  11   1       32.14       37.27      3.20 o 
   2  11   1       34.48       37.03      3.90 o 
  -7  12   1       23.96       24.43      3.45 o 
  -6  12   1       37.67       40.32      3.13 o 
  -5  12   1       89.64       90.38      7.50 o 
  -4  12   1      156.58      160.02      4.97 o 
  -3  12   1       48.24       45.81      3.27 o 
  -2  12   1       62.42       63.98      3.53 o 
  -1  12   1       81.67       74.31      3.72 o 
   0  12   1       45.54       42.39      3.49 o 
  -5  13   1      165.53      159.26      7.10 o 
  -4  13   1        4.81        0.36      3.78 o 
  -3  13   1      458.02      485.44     11.08 o 
  -2  13   1       95.91       92.59      6.80 o 
  -1  13   1       10.59        7.95      3.34 o 
   3 -14   2       87.40       81.77      7.00 o 
   0 -13   2      416.91      427.57      8.13 o 
   1 -13   2       12.11       15.68      3.33 o 
   2 -13   2      238.50      242.08      6.03 o 
   3 -13   2        7.36        8.12      4.19 o 
   4 -13   2      403.60      408.03      8.24 o 
   5 -13   2      100.80       98.36      8.18 o 
   6 -13   2       41.61       43.02      5.50 o 
  -1 -12   2       10.30        8.77      3.20 o 
   0 -12   2      771.03      776.10     11.38 o 
   1 -12   2      699.84      714.58     10.64 o 
   2 -12   2       32.71       28.90      3.00 o 
   3 -12   2       92.96       91.44      3.92 o 
   4 -12   2      172.12      165.32      5.00 o 
   5 -12   2      296.77      294.29      6.34 o 
   6 -12   2       23.95       26.59      3.93 o 
   7 -12   2       49.92       61.78      5.80 o 
  -3 -11   2       39.29       43.51      4.80 o 
  -2 -11   2       30.86       40.96      5.23 o 
  -1 -11   2        4.47        6.64      2.87 o 
   0 -11   2      195.60      203.57      5.38 o 
   1 -11   2      592.09      579.85      8.87 o 
   2 -11   2       25.24       25.90      2.21 o 
   3 -11   2      183.61      183.47      4.90 o 
   4 -11   2       40.77       41.46      2.77 o 
   5 -11   2      500.85      492.11      8.19 o 
   6 -11   2      118.28      121.03      5.11 o 
   7 -11   2      393.62      386.61      9.72 o 
  -4 -10   2       63.14       73.89      5.11 o 
  -3 -10   2       33.83       50.03      4.29 o 
  -2 -10   2      165.51      157.63      6.01 o 
  -1 -10   2      504.60      486.14      7.87 o 
   0 -10   2      289.92      268.76      5.43 o 
   1 -10   2      790.58      824.20      9.98 o 
   2 -10   2      305.30      299.00      4.94 o 
   3 -10   2      788.99      759.83      9.94 o 
   4 -10   2      130.22      129.86      3.84 o 
   5 -10   2       12.12       10.63      2.29 o 
   6 -10   2      530.99      530.61      9.64 o 
   7 -10   2      296.55      298.89      8.33 o 
   8 -10   2      272.98      274.81      8.26 o 
  -4  -9   2       35.21       48.84      4.24 o 
  -3  -9   2      470.11      510.67      9.96 o 
  -2  -9   2       31.74       39.51      2.95 o 
  -1  -9   2      545.46      545.75      8.19 o 
   0  -9   2      431.74      409.94      6.52 o 
   1  -9   2     1304.41     1267.74     14.30 o 
   2  -9   2     2391.72     2409.58     25.94 o 
   3  -9   2      491.23      482.38      5.99 o 
   4  -9   2      517.60      518.72      7.78 o 
   5  -9   2       41.23       46.70      2.89 o 
   6  -9   2      308.22      316.66      6.83 o 
   7  -9   2      123.44      122.49      5.89 o 
   8  -9   2       37.55       31.92      4.17 o 
  -5  -8   2      327.14      326.05      8.65 o 
  -4  -8   2       81.23       73.66      4.16 o 
  -3  -8   2      187.70      194.29      5.87 o 
  -2  -8   2      188.42      181.24      5.25 o 
  -1  -8   2       26.29       28.38      2.21 o 
   0  -8   2      616.48      640.36      7.83 o 
   1  -8   2      159.62      156.12      3.22 o 
   2  -8   2     1225.66     1189.38     21.94 o 
   3  -8   2      746.41      700.68     15.08 o 
   4  -8   2      157.12      159.06      3.42 o 
   5  -8   2      124.14      112.09      3.54 o 
   6  -8   2      141.10      138.45      4.05 o 
   7  -8   2      217.76      230.79      5.97 o 
   8  -8   2       22.96       27.10      4.51 o 
  -6  -7   2        6.17        1.29      3.97 o 
  -5  -7   2      509.74      546.69     10.56 o 
  -4  -7   2      326.98      323.99      7.37 o 
  -3  -7   2       74.38       83.32      3.50 o 
  -2  -7   2      442.06      495.38      7.70 o 
  -1  -7   2       24.19       23.32      2.43 o 
   0  -7   2     1197.71     1144.59     12.74 o 
   1  -7   2      511.59      496.04      6.86 o 
   2  -7   2     1705.21     1625.90     16.16 o 
   3  -7   2     1844.60     1765.96     15.28 o 
   4  -7   2       36.08       50.56      1.69 o 
   5  -7   2     1376.23     1391.20     15.63 o 
   6  -7   2        1.99        2.94      2.08 o 
   7  -7   2      537.56      549.56      9.37 o 
   8  -7   2       87.32       88.13      3.93 o 
   9  -7   2       16.21       16.42      6.15 o 
  -6  -6   2      162.59      163.54      6.49 o 
  -5  -6   2      189.56      186.28      6.16 o 
  -4  -6   2     1059.92     1081.05     17.54 o 
  -3  -6   2      181.81      192.94      4.38 o 
  -2  -6   2      545.87      523.63      7.74 o 
  -1  -6   2        4.38        8.84      1.99 o 
   0  -6   2       11.27       18.05      1.17 o 
   1  -6   2     2645.85     2678.09     28.21 o 
   2  -6   2        8.07       11.39      1.09 o 
   3  -6   2     1661.41     1605.50     14.80 o 
   4  -6   2     2492.81     2450.99     22.35 o 
   5  -6   2      329.70      338.75      4.55 o 
   6  -6   2      198.50      191.93      3.87 o 
   7  -6   2       10.12       13.40      1.99 o 
   8  -6   2      870.16      883.38     20.63 o 
   9  -6   2       17.08       16.86      5.84 o 
  -7  -5   2       76.24       60.74      4.61 o 
  -6  -5   2      199.95      212.15      6.51 o 
  -5  -5   2       74.96       82.44      3.66 o 
  -4  -5   2     1246.89     1274.65     18.93 o 
  -3  -5   2     1622.79     1682.65     21.47 o 
  -2  -5   2      115.60      108.02      2.78 o 
  -1  -5   2      863.31      872.75     10.30 o 
   0  -5   2     3117.04     3295.69     40.54 o 
   1  -5   2      282.91      252.37     11.88 o 
   2  -5   2      211.86      216.53      2.64 o 
   3  -5   2     1151.01     1126.45     10.57 o 
   4  -5   2      934.99      834.77      8.15 o 
   5  -5   2      294.35      274.44      3.86 o 
   6  -5   2      852.52      883.40     10.33 o 
   7  -5   2        9.58        7.18      2.00 o 
   8  -5   2       11.02       12.09      3.10 o 
   9  -5   2       96.34      108.70     12.40 o 
  -7  -4   2        0.86        1.16      3.40 o 
  -6  -4   2       57.04       59.23      5.26 o 
  -5  -4   2      259.06      252.67      5.92 o 
  -4  -4   2     1209.27     1235.42     18.14 o 
  -3  -4   2     2692.75     2824.85     28.86 o 
  -2  -4   2      589.55      640.67      7.76 o 
  -1  -4   2     4721.88     4613.09     50.64 o 
   0  -4   2     2843.75     2972.72     36.90 o 
   1  -4   2     2090.78     1967.25    121.20 o 
   2  -4   2     3006.11     3069.93     38.16 o 
   3  -4   2      275.76      271.10      3.30 o 
   4  -4   2     1371.52     1336.83     13.41 o 
   5  -4   2      573.24      557.16      6.79 o 
   6  -4   2       78.15       75.92      2.42 o 
   7  -4   2      281.38      282.35      6.38 o 
   8  -4   2       47.17       52.39      3.65 o 
   9  -4   2      141.49      146.29      5.48 o 
  -8  -3   2      108.86      113.44      8.09 o 
  -7  -3   2       71.04       67.06      3.94 o 
  -6  -3   2       20.09       20.74      2.79 o 
  -5  -3   2     1623.22     1603.55     27.85 o 
  -4  -3   2      474.50      456.81      6.01 o 
  -3  -3   2     2416.85     2527.10     25.81 o 
  -2  -3   2     4546.40     4745.62     52.02 o 
  -1  -3   2      198.47      240.75      3.67 o 
   0  -3   2     2315.96     2227.28     41.61 o 
   1  -3   2        1.34       -0.45      2.03 o 
   2  -3   2     1030.84      987.98     10.48 o 
   3  -3   2     1464.02     1509.77     14.82 o 
   4  -3   2      344.17      307.12      3.71 o 
   5  -3   2      369.96      350.32      4.70 o 
   6  -3   2       23.66       21.85      2.16 o 
   7  -3   2      290.06      300.61      6.38 o 
   8  -3   2        1.82        0.04      2.93 o 
   9  -3   2       57.51       53.69      4.20 o 
  -8  -2   2        4.03        3.59      3.54 o 
  -7  -2   2      182.48      178.06      5.94 o 
  -6  -2   2       63.40       59.79      3.12 o 
  -5  -2   2       15.43       17.43      1.73 o 
  -4  -2   2      131.65      127.28      3.47 o 
  -3  -2   2      419.89      389.61      4.39 o 
  -2  -2   2     5395.25     5412.71    153.02 o 
  -1  -2   2     4366.25     4522.38    114.42 o 
   1  -2   2       17.08       15.53      1.34 o 
   2  -2   2     3864.11     3980.20     50.73 o 
   3  -2   2     3386.13     3506.16     36.26 o 
   4  -2   2      154.25      171.26      3.46 o 
   5  -2   2      586.43      568.69      8.54 o 
   6  -2   2      232.30      227.57      5.14 o 
   7  -2   2      260.99      252.06      5.87 o 
   8  -2   2      159.95      160.77      5.59 o 
  -8  -1   2       62.98       54.74      4.03 o 
  -7  -1   2      560.62      543.01      9.20 o 
  -6  -1   2      183.35      185.30      4.75 o 
  -5  -1   2      127.72      149.45      5.37 o 
  -4  -1   2     1185.70     1246.72     13.46 o 
  -3  -1   2     1107.50     1292.21     13.66 o 
  -2  -1   2     4688.29     4909.49    132.27 o 
  -1  -1   2     4970.31     5246.70    161.88 o 
   1  -1   2     2228.55     2327.68     71.44 o 
   2  -1   2      214.06      240.11      5.37 o 
   3  -1   2      609.14      609.93      8.27 o 
   4  -1   2     1234.73     1295.98     16.93 o 
   5  -1   2      727.10      755.83     10.76 o 
   6  -1   2      628.37      613.98      9.41 o 
   7  -1   2       28.48       30.17      3.50 o 
   8  -1   2       96.77      110.57      4.75 o 
  -8   0   2      186.53      186.70      5.88 o 
  -7   0   2       86.45       84.13      4.23 o 
  -6   0   2      944.95      904.27     10.51 o 
  -5   0   2       98.74      106.58      2.78 o 
  -4   0   2     1237.68     1203.15     12.96 o 
  -3   0   2     6944.88     7578.63     78.55 o 
  -2   0   2     1561.71     1666.31     22.59 o 
  -1   0   2     7422.02     7741.58    169.67 o 
   0   0   2     1071.87     1109.14     22.95 o 
   1   0   2     3720.44     3854.81    103.44 o 
   3   0   2      721.39      714.06     36.85 o 
   4   0   2      711.49      669.67     11.03 o 
   5   0   2      244.00      253.69      4.89 o 
   6   0   2       91.45       92.39      3.56 o 
   7   0   2       15.37       20.87      2.98 o 
   8   0   2       73.03       78.26      4.41 o 
  -9   1   2       42.98       45.88      6.26 o 
  -8   1   2      363.46      370.10      7.70 o 
  -7   1   2       32.88       38.30      2.13 o 
  -6   1   2      104.13      104.68      2.98 o 
  -5   1   2      456.73      485.87      7.13 o 
  -4   1   2        9.41       15.41      0.87 o 
  -3   1   2     1632.91     1642.88     17.48 o 
  -2   1   2      761.00      815.70     13.36 o 
  -1   1   2     7202.50     7436.81    190.77 o 
   0   1   2     9009.16     9486.23    254.88 o 
   1   1   2       95.52       85.70      3.23 o 
   2   1   2      277.65      263.59      3.59 o 
   3   1   2      269.50      277.09      7.76 o 
   5   1   2      325.43      335.62      8.01 o 
   6   1   2        8.73        7.78      2.65 o 
   7   1   2       66.45       61.96      3.69 o 
   8   1   2       30.22       31.38      3.98 o 
  -9   2   2        4.47        2.58      5.27 o 
  -8   2   2      582.61      560.43      9.65 o 
  -7   2   2      768.29      757.54      9.31 o 
  -6   2   2       48.21       45.61      1.87 o 
  -5   2   2     1460.34     1458.72     14.21 o 
  -4   2   2      375.29      418.54      4.35 o 
  -3   2   2      807.09      795.60     11.26 o 
  -2   2   2     1501.12     1548.26     22.59 o 
  -1   2   2        5.92       10.22      1.12 o 
   0   2   2     7513.20     8229.92    220.86 o 
   1   2   2      257.90      299.99      9.28 o 
   2   2   2     2054.14     2071.18     25.35 o 
   3   2   2      727.96      711.69     10.63 o 
   4   2   2     1302.78     1283.34     18.37 o 
   5   2   2        8.28        6.73      2.24 o 
   6   2   2       33.38       32.17      2.76 o 
   7   2   2       43.64       47.01      3.86 o 
  -9   3   2      189.34      175.12      7.07 o 
  -8   3   2        3.45        2.76      2.58 o 
  -7   3   2      769.36      760.97     11.81 o 
  -6   3   2      157.72      166.39      3.45 o 
  -5   3   2      279.37      265.97      3.37 o 
  -4   3   2      665.58      658.16      6.44 o 
  -3   3   2      626.69      776.24      8.65 o 
  -2   3   2     2681.16     2770.79     39.32 o 
   1   3   2     1308.22     1387.21     19.07 o 
   2   3   2      590.35      609.51      8.88 o 
   4   3   2      357.09      363.03      7.51 o 
   5   3   2     1922.95     1939.88     27.62 o 
   6   3   2       69.07       75.09      3.62 o 
   7   3   2       26.74       26.60      3.74 o 
  -9   4   2      223.88      223.60      6.33 o 
  -8   4   2      108.70      109.48      4.11 o 
  -7   4   2      351.63      352.26      6.87 o 
  -6   4   2      770.79      763.98     11.50 o 
  -5   4   2      403.67      391.41      4.14 o 
  -4   4   2     1189.90     1211.90     12.86 o 
  -3   4   2      393.49      439.58      4.85 o 
  -2   4   2      995.41      980.37     10.60 o 
  -1   4   2      877.53      893.98     10.62 o 
   0   4   2       72.02       77.16      1.76 o 
   1   4   2     1846.46     1867.50     23.05 o 
   2   4   2       11.28       15.80      1.10 o 
   3   4   2      453.08      456.68      7.42 o 
   4   4   2      107.65      100.37      3.77 o 
   5   4   2        3.03        1.93      2.40 o 
   6   4   2      211.29      216.62      6.25 o 
   7   4   2      113.81      118.90      5.10 o 
  -9   5   2        6.91        6.94      3.23 o 
  -8   5   2       51.65       56.75      3.51 o 
  -7   5   2       63.15       71.70      3.22 o 
  -6   5   2     2323.52     2274.76     24.97 o 
  -5   5   2      680.77      704.73      8.76 o 
  -4   5   2     1187.21     1174.37     13.04 o 
  -3   5   2     2301.86     2376.43     24.71 o 
  -2   5   2      604.29      609.02      6.94 o 
  -1   5   2     2107.32     2010.18     23.32 o 
   0   5   2      359.93      396.77      7.29 o 
   2   5   2      779.68      750.91     16.85 o 
   3   5   2      273.09      253.50      5.08 o 
   4   5   2      274.95      281.77      5.92 o 
   5   5   2        0.45        3.35      2.61 o 
   6   5   2      156.17      151.00      5.68 o 
  -9   6   2       40.16       42.94      4.42 o 
  -8   6   2      409.35      398.73     10.34 o 
  -7   6   2      148.53      139.31      5.41 o 
  -6   6   2      145.16      132.97      4.44 o 
  -5   6   2     1299.28     1298.85     13.37 o 
  -4   6   2       20.90       19.29      1.30 o 
  -3   6   2     2508.23     2549.07     24.97 o 
  -2   6   2     1367.66     1400.53     18.33 o 
  -1   6   2      809.22      776.91      9.75 o 
   1   6   2        2.19        2.78      1.27 o 
   2   6   2      663.79      641.30      8.93 o 
   3   6   2        6.65        8.84      2.13 o 
   4   6   2      328.03      321.91      9.95 o 
   5   6   2      143.96      140.70      5.21 o 
  -9   7   2      143.51      142.33      8.06 o 
  -8   7   2      100.39       94.63      8.03 o 
  -7   7   2      313.00      320.96      7.95 o 
  -6   7   2       49.55       52.10      2.42 o 
  -5   7   2      596.58      580.92      6.75 o 
  -4   7   2       36.77       51.08      1.68 o 
  -3   7   2       37.93       30.82      1.32 o 
  -2   7   2     1431.79     1383.65     18.29 o 
  -1   7   2        8.18       12.51      1.47 o 
   0   7   2     1632.77     1538.85     18.43 o 
   1   7   2       38.33       58.62      2.25 o 
   2   7   2       20.35       32.27      2.07 o 
   3   7   2       64.79       74.57      4.76 o 
   4   7   2      145.95      145.03      5.03 o 
   5   7   2      134.06      143.04      5.47 o 
  -9   8   2      110.51      113.07      5.65 o 
  -8   8   2      115.52      124.02      5.73 o 
  -7   8   2      361.95      363.56      8.71 o 
  -6   8   2        3.63        4.44      1.88 o 
  -5   8   2      454.24      451.29      5.71 o 
  -4   8   2     1212.15     1187.28     12.41 o 
  -3   8   2      444.66      423.24      6.31 o 
  -2   8   2       24.65       28.30      1.87 o 
  -1   8   2       32.16       33.44      1.98 o 
   0   8   2      250.71      261.55      4.71 o 
   1   8   2      649.71      598.00      8.33 o 
   2   8   2       16.33       11.72      2.40 o 
   3   8   2      277.70      289.09      6.54 o 
   4   8   2       14.83       17.82      3.23 o 
  -8   9   2      229.91      238.51      7.66 o 
  -7   9   2       25.67       22.09      2.86 o 
  -6   9   2      382.15      381.38      6.59 o 
  -5   9   2        3.40        7.16      1.58 o 
  -4   9   2      971.10      974.58     11.39 o 
  -3   9   2       74.97       76.67      2.80 o 
  -2   9   2     1659.86     1614.19     19.64 o 
  -1   9   2      829.34      815.68     10.87 o 
   0   9   2       52.28       53.98      2.55 o 
   1   9   2      107.98      115.71      3.70 o 
   2   9   2       52.79       55.48      3.36 o 
   3   9   2       38.52       42.06      3.50 o 
  -8  10   2      169.87      169.62      7.14 o 
  -7  10   2       13.20       18.62      2.67 o 
  -6  10   2      502.18      494.61      8.04 o 
  -5  10   2      215.88      215.13      4.28 o 
  -4  10   2       18.96       22.51      2.40 o 
  -3  10   2      626.90      602.27      8.80 o 
  -2  10   2       41.07       42.90      2.64 o 
  -1  10   2      566.00      557.97      8.29 o 
   0  10   2      165.05      163.03      4.42 o 
   1  10   2       92.52       90.42      3.60 o 
   2  10   2       86.71       85.98      3.95 o 
  -7  11   2      354.62      365.10      7.03 o 
  -6  11   2       33.35       37.52      2.85 o 
  -5  11   2      303.30      307.93      6.71 o 
  -4  11   2       17.25       19.78      2.64 o 
  -3  11   2      355.70      358.19      6.53 o 
  -2  11   2       47.32       45.36      3.03 o 
  -1  11   2      118.87      113.12      3.96 o 
   0  11   2      175.42      176.46      4.91 o 
   1  11   2      206.00      227.19      8.31 o 
  -6  12   2      127.56      140.48      6.61 o 
  -5  12   2      147.93      147.87      5.48 o 
  -4  12   2       85.32       86.59      3.83 o 
  -3  12   2       12.50       12.73      2.89 o 
  -2  12   2      238.45      244.32      5.73 o 
  -1  12   2      126.81      134.15      4.54 o 
   0  12   2      217.45      220.39      5.69 o 
  -5  13   2        7.11        3.63      4.14 o 
  -4  13   2      109.97      100.55      6.28 o 
  -3  13   2       10.28        3.39      3.14 o 
  -2  13   2       59.19       56.77      3.81 o 
   2 -14   3       30.45       21.67      6.03 o 
   3 -14   3       10.60       -2.00      5.46 o 
   4 -14   3      109.90       95.16      6.85 o 
   0 -13   3       40.20       44.93      3.82 o 
   1 -13   3       37.91       45.08      3.89 o 
   2 -13   3      357.21      350.10     11.44 o 
   3 -13   3      258.92      257.98      9.37 o 
   4 -13   3       88.09       87.65      8.30 o 
   5 -13   3      341.18      346.90     12.69 o 
   6 -13   3        3.43        1.17      3.96 o 
  -2 -12   3      394.79      402.91     10.33 o 
  -1 -12   3        2.91        1.52      3.12 o 
   0 -12   3      127.62      133.45      4.65 o 
   1 -12   3      115.14      109.12      4.06 o 
   2 -12   3      282.69      267.52      6.36 o 
   3 -12   3      786.12      793.46     13.29 o 
   4 -12   3       42.75       43.30      3.83 o 
   5 -12   3      211.09      216.34      8.28 o 
   6 -12   3      189.99      201.32      7.05 o 
   7 -12   3       51.19       55.66      5.68 o 
  -3 -11   3       35.11       45.26      4.75 o 
  -2 -11   3      121.03      134.51      5.26 o 
  -1 -11   3      298.62      306.20      6.34 o 
   0 -11   3       49.91       56.85      3.24 o 
   1 -11   3      397.35      408.38      6.14 o 
   2 -11   3      142.12      151.25      3.97 o 
   3 -11   3      162.42      162.30      4.67 o 
   4 -11   3     1051.11     1032.01     14.04 o 
   5 -11   3      302.08      295.35      7.02 o 
   6 -11   3      772.77      779.03     14.44 o 
   7 -11   3       58.98       59.59      5.35 o 
  -4 -10   3      178.63      197.49      7.46 o 
  -3 -10   3       42.32       35.45      4.11 o 
  -2 -10   3        8.83        7.10      2.99 o 
  -1 -10   3      231.34      246.78      5.42 o 
   0 -10   3       13.84       17.07      2.45 o 
   1 -10   3      298.62      287.34      4.85 o 
   2 -10   3      353.96      351.01      5.47 o 
   3 -10   3      153.38      151.03      4.20 o 
   4 -10   3       79.00       80.08      3.29 o 
   5 -10   3      469.74      466.47      8.73 o 
   6 -10   3      230.99      242.41      6.26 o 
   7 -10   3      231.52      234.31     16.99 o 
   8 -10   3       88.19       93.52      5.80 o 
  -4  -9   3      119.62      111.71      5.12 o 
  -3  -9   3      433.67      464.85      9.43 o 
  -2  -9   3       31.54       30.51      3.33 o 
  -1  -9   3      530.26      520.37     17.17 o 
   0  -9   3      411.95      408.18      5.81 o 
   1  -9   3       97.34      101.75      3.00 o 
   2  -9   3      282.31      268.42      7.47 o 
   3  -9   3       28.73       24.93      1.83 o 
   4  -9   3     1606.36     1634.99     20.58 o 
   5  -9   3      499.47      483.53     10.09 o 
   6  -9   3       58.82       63.54      2.97 o 
   7  -9   3      438.92      458.00      9.70 o 
   8  -9   3       19.02       20.48      3.67 o 
  -5  -8   3       57.57       56.66      4.53 o 
  -4  -8   3       26.99       24.67      3.45 o 
  -3  -8   3       18.57       14.03      2.92 o 
  -2  -8   3      377.09      391.55      6.92 o 
  -1  -8   3       63.56       68.07      2.47 o 
   0  -8   3     2031.32     1996.54     21.63 o 
   1  -8   3      314.33      317.33      5.54 o 
   2  -8   3     1526.24     1447.40     23.96 o 
   3  -8   3      690.17      687.28      7.73 o 
   4  -8   3      204.88      208.99      3.93 o 
   5  -8   3      696.69      708.68      9.90 o 
   6  -8   3      235.87      227.55      4.92 o 
   7  -8   3      216.63      229.34      5.88 o 
   8  -8   3      872.41      865.26     16.41 o 
  -6  -7   3       22.02       16.03      4.17 o 
  -5  -7   3      167.68      180.68      6.43 o 
  -4  -7   3      314.45      326.25      8.52 o 
  -3  -7   3      119.78      106.43      3.91 o 
  -2  -7   3      978.47      961.46     11.70 o 
  -1  -7   3      392.56      388.65      5.65 o 
   0  -7   3      950.17      979.43     12.28 o 
   1  -7   3     1689.83     1649.83     17.56 o 
   2  -7   3        3.21        3.53      0.91 o 
   3  -7   3     1691.01     1629.38     13.42 o 
   4  -7   3      293.36      298.17      3.87 o 
   5  -7   3      768.40      785.69      8.70 o 
   6  -7   3      273.11      279.96      4.79 o 
   7  -7   3      197.03      203.07      4.89 o 
   8  -7   3       35.15       32.87      5.67 o 
  -6  -6   3        7.81        7.46      3.52 o 
  -5  -6   3       37.50       41.47      3.42 o 
  -4  -6   3      788.70      793.23     12.94 o 
  -3  -6   3        5.23        9.56      1.92 o 
  -2  -6   3       23.90       23.27      1.58 o 
  -1  -6   3     1715.75     1677.07     19.22 o 
   0  -6   3       24.21       33.06      1.36 o 
   1  -6   3     2380.33     2408.43     24.93 o 
   2  -6   3      530.39      500.25      7.16 o 
   3  -6   3      813.06      789.72      7.23 o 
   4  -6   3      295.65      270.95      4.12 o 
   5  -6   3       61.60       69.77      1.98 o 
   6  -6   3     1160.11     1181.61     13.36 o 
   7  -6   3      275.62      272.21      5.30 o 
   8  -6   3      973.13      984.45     14.95 o 
   9  -6   3        6.04        1.47      6.80 o 
  -7  -5   3        0.40        0.54      3.98 o 
  -6  -5   3      244.29      262.44      7.14 o 
  -5  -5   3      162.18      162.59      5.26 o 
  -4  -5   3       31.18       42.01      2.61 o 
  -3  -5   3     1269.95     1245.03     14.60 o 
  -2  -5   3      278.49      271.52      4.17 o 
  -1  -5   3      982.13      976.66     12.80 o 
   0  -5   3      376.01      353.34      6.75 o 
   1  -5   3      997.10      982.45     10.79 o 
   2  -5   3     3431.53     3462.93     34.84 o 
   3  -5   3       11.72       12.40      1.03 o 
   4  -5   3     1606.84     1677.97     18.13 o 
   5  -5   3       13.83       10.84      1.17 o 
   6  -5   3      199.56      202.43      4.18 o 
   7  -5   3      421.69      424.86      7.94 o 
   8  -5   3        6.18        4.73      3.10 o 
   9  -5   3      305.42      315.25     11.04 o 
  -7  -4   3       72.73       68.12      4.27 o 
  -6  -4   3       19.28       23.89      3.15 o 
  -5  -4   3      123.84      125.37      4.48 o 
  -4  -4   3        1.73        3.78      1.33 o 
  -3  -4   3     1299.49     1319.86     14.01 o 
  -2  -4   3      949.07      864.15     11.36 o 
  -1  -4   3       15.36       30.72      1.32 o 
   0  -4   3     1267.14     1197.92     33.22 o 
   1  -4   3     1594.51     1558.02     38.47 o 
   2  -4   3     3179.12     3209.50     47.13 o 
   3  -4   3     1437.87     1497.40     14.81 o 
   4  -4   3      566.82      558.00      6.21 o 
   5  -4   3      397.14      397.67      5.74 o 
   6  -4   3       94.72      104.13      3.72 o 
   7  -4   3      214.60      221.55      5.69 o 
   8  -4   3       44.19       46.93      3.62 o 
  -8  -3   3       12.13        9.75      3.83 o 
  -7  -3   3      243.58      250.78      6.92 o 
  -6  -3   3        1.81       -0.21      2.45 o 
  -5  -3   3       81.20       85.54      2.82 o 
  -4  -3   3       29.59       27.76      1.81 o 
  -3  -3   3      400.53      400.82      5.40 o 
  -2  -3   3     3033.01     3005.10     36.37 o 
  -1  -3   3      408.89      454.47     12.97 o 
   0  -3   3     6322.31     6286.46    158.80 o 
   1  -3   3       31.34       23.29      2.33 o 
   2  -3   3     3349.38     3476.00     44.90 o 
   3  -3   3     1673.20     1693.55     21.84 o 
   4  -3   3       16.96       16.09      1.80 o 
   5  -3   3     2119.63     2185.19     28.15 o 
   6  -3   3      100.96       98.43      4.22 o 
   7  -3   3      204.39      214.79      5.68 o 
   8  -3   3       65.01       74.82      3.99 o 
  -8  -2   3       20.01       25.84      3.77 o 
  -7  -2   3        8.13       11.20      2.89 o 
  -6  -2   3      319.55      298.41      5.26 o 
  -5  -2   3     1175.32     1162.99     12.94 o 
  -4  -2   3     1512.82     1496.28     17.01 o 
  -3  -2   3      281.79      261.71      3.50 o 
  -2  -2   3      807.76      822.02     10.53 o 
  -1  -2   3     1284.48     1233.01     38.46 o 
   1  -2   3    35441.28    36465.52    706.62 o 
   2  -2   3      301.38      360.46      6.41 o 
   3  -2   3     4520.23     4660.28     52.75 o 
   4  -2   3     1024.35      999.31     12.00 o 
   5  -2   3      163.55      158.39      3.91 o 
   6  -2   3      304.50      309.36      5.94 o 
   7  -2   3        3.11        8.44      2.57 o 
   8  -2   3      237.99      233.83      6.81 o 
  -8  -1   3      134.68      134.85      4.99 o 
  -7  -1   3       19.67       21.99      3.13 o 
  -6  -1   3      224.50      249.74      4.32 o 
  -5  -1   3       83.34       66.68      1.94 o 
  -4  -1   3     1493.73     1497.88     16.02 o 
  -3  -1   3     1393.52     1466.96     17.06 o 
  -2  -1   3      315.86      329.71      5.78 o 
  -1  -1   3     1912.00     2053.91     63.29 o 
   2  -1   3     2069.97     2100.57     40.18 o 
   3  -1   3     1170.04     1194.13     68.20 o 
   4  -1   3     2907.26     3006.14     57.86 o 
   5  -1   3       16.75       17.55      1.76 o 
   6  -1   3      380.09      383.39      6.86 o 
   7  -1   3       40.76       40.15      3.18 o 
   8  -1   3       30.71       33.73      7.59 o 
  -9   0   3       37.25       42.27      6.34 o 
  -8   0   3      312.54      328.30     10.87 o 
  -7   0   3      200.94      182.15      4.10 o 
  -6   0   3      358.54      354.77      5.19 o 
  -5   0   3      517.08      513.17      7.00 o 
  -4   0   3      485.07      485.44      4.99 o 
  -3   0   3      496.01      447.35      5.22 o 
  -2   0   3       39.94       38.63      1.58 o 
  -1   0   3     6579.85     7207.08    146.40 o 
   0   0   3      129.89      144.03      3.55 o 
   1   0   3     2749.84     2979.58     80.36 o 
   2   0   3     1029.46      984.37     10.70 o 
   3   0   3      186.23      202.17      3.62 o 
   5   0   3      457.75      451.69      7.68 o 
   6   0   3      615.80      616.19     10.25 o 
   7   0   3      615.36      618.82     10.84 o 
   8   0   3        1.08        3.98      3.49 o 
  -9   1   3        2.16        2.02      5.10 o 
  -8   1   3       69.10       70.45      4.35 o 
  -7   1   3      267.58      258.78      4.63 o 
  -6   1   3        3.62        3.95      1.34 o 
  -5   1   3     1316.13     1299.35     13.65 o 
  -4   1   3        3.37       11.89      0.77 o 
  -3   1   3     5351.66     5571.68     57.94 o 
  -2   1   3     3171.47     3212.05     41.23 o 
  -1   1   3       68.76       68.52      2.38 o 
   0   1   3     4959.94     5041.52    101.95 o 
   1   1   3      202.05      214.57      6.80 o 
   2   1   3     1876.21     1906.32     23.21 o 
   3   1   3     1141.64     1159.26     14.43 o 
   4   1   3       87.62       57.80      4.22 o 
   5   1   3     1174.43     1175.08     21.03 o 
   6   1   3       55.13       61.37      3.11 o 
   7   1   3      201.24      196.21      5.93 o 
  -9   2   3        9.11       10.14      3.98 o 
  -8   2   3        2.61        0.34      2.59 o 
  -7   2   3       61.47       70.29      3.09 o 
  -6   2   3      664.99      665.74      8.11 o 
  -5   2   3      151.42      148.32      2.33 o 
  -4   2   3     1590.46     1585.34     14.47 o 
  -3   2   3     1837.54     2025.28     21.48 o 
  -2   2   3     3932.71     4017.20     51.57 o 
   0   2   3     1344.37     1380.06     38.14 o 
   1   2   3     2232.76     2282.47     62.18 o 
   2   2   3      165.92      156.98      2.49 o 
   3   2   3      782.40      743.55      9.58 o 
   4   2   3      453.71      439.19      7.59 o 
   5   2   3      180.92      189.38      4.69 o 
   6   2   3      392.40      405.64      9.93 o 
   7   2   3       12.70       11.47      3.27 o 
  -9   3   3       21.58       19.95      3.33 o 
  -8   3   3        2.06       -0.85      2.54 o 
  -7   3   3     1032.40     1005.60     14.87 o 
  -6   3   3       11.86       11.58      1.82 o 
  -5   3   3      150.57      138.07      2.27 o 
  -4   3   3      333.51      294.21      3.51 o 
  -3   3   3      337.84      325.03      4.28 o 
  -2   3   3     4461.86     4810.90     49.71 o 
  -1   3   3     3009.35     3082.09     45.13 o 
   0   3   3      481.03      530.21      6.92 o 
   1   3   3     1832.93     1745.54     21.37 o 
   2   3   3      347.17      350.57      4.62 o 
   3   3   3      271.54      250.46      3.87 o 
   4   3   3      815.95      811.54     12.18 o 
   5   3   3      538.59      558.59      9.38 o 
   6   3   3      182.61      189.95      5.55 o 
   7   3   3       11.21       12.22      5.43 o 
  -9   4   3       67.42       70.30      5.33 o 
  -8   4   3      224.90      214.59      5.80 o 
  -7   4   3       62.35       71.52      4.13 o 
  -6   4   3     2693.27     2692.83     31.76 o 
  -5   4   3       41.62       48.79      1.41 o 
  -4   4   3     1238.02     1212.56     15.92 o 
  -3   4   3      631.01      593.75      7.65 o 
  -2   4   3       24.72       19.88      1.05 o 
  -1   4   3     2141.66     2072.14    114.68 o 
   0   4   3      756.80      767.19      9.15 o 
   1   4   3      576.68      573.55      7.48 o 
   2   4   3      674.77      641.60      7.46 o 
   3   4   3       58.70       60.91      2.53 o 
   4   4   3       65.41       64.35      2.61 o 
   5   4   3       31.58       30.53      2.70 o 
   6   4   3      148.15      145.45      5.30 o 
  -9   5   3       25.99       28.77      4.10 o 
  -8   5   3      203.44      200.31      6.60 o 
  -7   5   3      466.83      469.19      9.79 o 
  -6   5   3       74.82       79.68      3.65 o 
  -5   5   3      686.90      697.00      7.66 o 
  -4   5   3       68.71       70.62      2.04 o 
  -3   5   3     1193.92     1134.55     11.49 o 
  -2   5   3        4.12       13.61      1.65 o 
   0   5   3      671.57      665.12      7.78 o 
   1   5   3       91.19       93.19      2.00 o 
   2   5   3      236.13      245.28      4.08 o 
   3   5   3       24.70       26.56      2.11 o 
   4   5   3      199.08      183.80      5.71 o 
   5   5   3       61.92       63.85      3.24 o 
   6   5   3       85.49       81.90      5.40 o 
  -9   6   3        3.85        1.53      3.72 o 
  -8   6   3       88.63       93.87      4.65 o 
  -7   6   3       63.96       70.85      3.79 o 
  -6   6   3       35.12       35.78      2.05 o 
  -5   6   3      812.54      811.02      8.82 o 
  -4   6   3      524.04      545.13      6.20 o 
  -3   6   3      919.47      923.86      9.59 o 
  -2   6   3       30.69       35.69      2.74 o 
   1   6   3       62.39       59.96      2.37 o 
   2   6   3      633.64      625.31      8.65 o 
   3   6   3      278.80      285.64      5.60 o 
   4   6   3       31.66       35.62      2.64 o 
   5   6   3        3.74        5.54      3.72 o 
  -9   7   3      188.96      182.38      7.04 o 
  -8   7   3       21.61       31.29      6.12 o 
  -7   7   3      483.00      481.17     10.15 o 
  -6   7   3      154.91      151.26      3.91 o 
  -5   7   3      146.44      145.40      2.98 o 
  -4   7   3      842.95      824.23      8.88 o 
  -3   7   3      565.00      540.23      7.43 o 
  -2   7   3     3818.15     3753.11     43.14 o 
  -1   7   3      332.74      318.63      4.99 o 
   0   7   3      498.50      502.10      6.96 o 
   1   7   3      742.04      759.90     10.38 o 
   2   7   3       66.87       65.52      3.01 o 
   3   7   3      376.79      373.49      9.95 o 
   4   7   3      144.89      171.69      6.97 o 
   5   7   3       51.39       58.64      5.28 o 
  -9   8   3       40.32       34.16      4.48 o 
  -8   8   3       14.66       15.79      3.67 o 
  -7   8   3      239.95      238.94      6.25 o 
  -6   8   3      792.04      785.57     10.91 o 
  -5   8   3       70.80       72.64      2.18 o 
  -4   8   3       69.11       73.94      2.61 o 
  -3   8   3       13.09       17.11      1.75 o 
  -2   8   3       20.81       20.39      1.82 o 
  -1   8   3      548.46      530.81      7.48 o 
   0   8   3       35.66       34.98      2.04 o 
   1   8   3      741.41      727.40      9.70 o 
   2   8   3       19.38       15.03      3.89 o 
   3   8   3       40.57       37.85      4.02 o 
   4   8   3       47.78       53.65      4.97 o 
  -8   9   3      128.31      136.15      6.06 o 
  -7   9   3       18.68       24.23      2.54 o 
  -6   9   3      602.89      615.57      9.15 o 
  -5   9   3       93.88      103.42      3.06 o 
  -4   9   3      208.73      203.03      4.40 o 
  -3   9   3      545.08      550.28      8.02 o 
  -2   9   3        6.29        6.44      1.86 o 
  -1   9   3      151.95      157.67      3.96 o 
   0   9   3        8.59        8.46      2.00 o 
   1   9   3      341.40      368.19      6.19 o 
   2   9   3      311.31      317.14      7.20 o 
   3   9   3       49.95       53.65      4.97 o 
  -8  10   3      162.76      149.81      6.81 o 
  -7  10   3      120.80      115.72      4.20 o 
  -6  10   3       45.14       50.11      3.08 o 
  -5  10   3      782.88      789.54     10.97 o 
  -4  10   3        0.95        1.18      2.12 o 
  -3  10   3      288.84      294.53      5.85 o 
  -2  10   3       77.16       71.06      3.47 o 
  -1  10   3       78.86       78.63      3.06 o 
   0  10   3       95.57       87.67      3.27 o 
   1  10   3       70.67       82.00      5.05 o 
   2  10   3      391.26      407.45      9.83 o 
  -7  11   3       83.61       80.96      4.72 o 
  -6  11   3        6.31        8.33      3.48 o 
  -5  11   3      204.94      204.20      5.18 o 
  -4  11   3      202.28      193.60      4.98 o 
  -3  11   3       13.75        9.89      2.60 o 
  -2  11   3      356.52      357.92      6.57 o 
  -1  11   3       18.30       22.70      2.76 o 
   0  11   3      381.78      405.58      8.04 o 
   1  11   3       18.58       23.97      3.21 o 
  -6  12   3       73.41       87.03     13.59 o 
  -5  12   3      202.46      210.40      5.58 o 
  -4  12   3      363.52      352.91      6.87 o 
  -3  12   3        0.58       -2.62      2.79 o 
  -2  12   3       35.53       31.11      3.20 o 
  -1  12   3      292.17      313.63      7.84 o 
   2 -14   4      222.17      196.04     18.09 o 
   3 -14   4      283.63      285.78      7.26 o 
   4 -14   4        0.18        0.49      3.65 o 
   0 -13   4        2.43       -5.96      5.55 o 
   1 -13   4       90.23       93.73      6.97 o 
   2 -13   4       17.32       14.16      3.69 o 
   3 -13   4      246.32      228.26      6.50 o 
   4 -13   4       73.87       62.81      5.49 o 
   5 -13   4       23.91       12.01      4.02 o 
   6 -13   4      208.13      196.80      7.38 o 
  -2 -12   4       83.63       79.05      4.73 o 
  -1 -12   4      243.58      257.15      6.22 o 
   0 -12   4      100.61       85.28      3.90 o 
   1 -12   4      167.96      149.85      9.32 o 
   2 -12   4        2.76        3.01      3.28 o 
   3 -12   4      227.04      202.58      7.57 o 
   4 -12   4        7.98        4.54      3.48 o 
   5 -12   4        0.23        2.66      3.61 o 
   6 -12   4       72.43       65.82      4.64 o 
   7 -12   4        3.63        2.98      4.80 o 
  -3 -11   4       48.83       52.52      4.82 o 
  -2 -11   4       19.14       25.00      3.64 o 
  -1 -11   4      162.13      166.49      6.91 o 
   0 -11   4      339.46      386.22      8.03 o 
   1 -11   4       13.71       14.28      2.21 o 
   2 -11   4      353.92      348.85     10.99 o 
   3 -11   4       94.85       90.53      3.72 o 
   4 -11   4     2413.50     2318.07     36.66 o 
   5 -11   4        2.35        1.29      3.21 o 
   6 -11   4       25.84       21.15      3.66 o 
   7 -11   4       75.19       79.54      5.64 o 
  -4 -10   4       34.85       40.20      4.62 o 
  -3 -10   4      121.65      132.67      5.65 o 
  -2 -10   4       77.90       80.40      5.64 o 
  -1 -10   4       68.52       60.02      3.09 o 
   0 -10   4     1205.16     1151.24     13.79 o 
   1 -10   4       71.74       76.97      2.63 o 
   2 -10   4       79.39       79.36      2.94 o 
   3 -10   4      354.78      337.12      6.12 o 
   4 -10   4       48.04       44.42      3.11 o 
   5 -10   4     1073.19     1050.14     18.01 o 
   6 -10   4       35.99       30.68      3.01 o 
   7 -10   4      209.44      215.77      6.92 o 
   8 -10   4       40.18       41.31      4.17 o 
  -5  -9   4       21.66       33.53      7.66 o 
  -4  -9   4       29.94       27.91      3.94 o 
  -3  -9   4       15.15       23.23      3.42 o 
  -2  -9   4      246.69      252.92      5.95 o 
  -1  -9   4       62.39       50.89      2.42 o 
   0  -9   4      222.08      238.76      4.33 o 
   1  -9   4      605.61      580.55      7.51 o 
   2  -9   4      217.19      208.69      3.93 o 
   3  -9   4      419.65      385.30     13.92 o 
   4  -9   4       18.56       17.95      2.12 o 
   5  -9   4      388.84      390.09      6.66 o 
   6  -9   4      122.52      120.50      4.05 o 
   7  -9   4       61.86       65.81      3.99 o 
   8  -9   4       48.75       48.76      3.88 o 
  -5  -8   4       32.58       40.77      4.20 o 
  -4  -8   4      111.89      128.81      6.50 o 
  -3  -8   4        1.38       -1.82      2.68 o 
  -2  -8   4      461.15      464.52      6.84 o 
  -1  -8   4      226.75      244.53      4.53 o 
   0  -8   4       19.54       16.89      1.60 o 
   1  -8   4      988.49      968.08     11.20 o 
   2  -8   4      118.88      112.19      2.68 o 
   3  -8   4      561.67      551.87      7.20 o 
   4  -8   4       25.92       25.27      1.78 o 
   5  -8   4      215.95      233.99      4.32 o 
   6  -8   4      490.74      514.33      7.85 o 
   7  -8   4       23.35       23.26      2.89 o 
   8  -8   4       63.92       66.50      8.02 o 
  -6  -7   4      274.56      281.26      8.19 o 
  -5  -7   4      739.58      752.01     13.29 o 
  -4  -7   4        4.11        1.92      2.77 o 
  -3  -7   4      947.47      963.85     13.49 o 
  -2  -7   4      276.96      283.05      4.85 o 
  -1  -7   4      910.40      854.77     10.61 o 
   0  -7   4       57.34       69.29      2.20 o 
   1  -7   4      634.65      579.03      8.50 o 
   2  -7   4      641.17      592.75      4.96 o 
   3  -7   4      166.94      167.76      2.80 o 
   4  -7   4     1234.73     1210.09     12.59 o 
   5  -7   4      257.50      267.46      5.42 o 
   6  -7   4      589.37      603.95      7.80 o 
   7  -7   4        8.85       13.16      2.90 o 
   8  -7   4       63.88       75.87     10.96 o 
  -6  -6   4       90.67      100.73      4.85 o 
  -5  -6   4      179.21      171.89      5.84 o 
  -4  -6   4        2.69        2.33      2.41 o 
  -3  -6   4      100.23       94.96      3.09 o 
  -2  -6   4      808.43      777.21      9.69 o 
  -1  -6   4      418.25      393.37      6.23 o 
   0  -6   4      490.18      462.95      5.34 o 
   1  -6   4      257.11      220.26      5.57 o 
   2  -6   4     1830.29     1785.39     16.02 o 
   3  -6   4        8.42        6.45      0.91 o 
   4  -6   4      855.65      851.86      9.09 o 
   5  -6   4      995.11      951.72     10.09 o 
   6  -6   4      311.70      323.71      5.49 o 
   7  -6   4      583.66      581.58     10.15 o 
   8  -6   4        0.76        5.92      3.20 o 
  -7  -5   4       27.41       27.97      3.96 o 
  -6  -5   4       16.25       10.21      3.19 o 
  -5  -5   4      533.01      560.84     10.07 o 
  -4  -5   4       61.57       71.48      5.27 o 
  -3  -5   4     2159.69     2130.66     24.23 o 
  -2  -5   4       36.89       44.87      1.89 o 
  -1  -5   4      216.77      220.49      3.61 o 
   0  -5   4     1165.12     1148.93     12.15 o 
   1  -5   4      591.97      573.96      7.40 o 
   2  -5   4      457.24      413.67      6.21 o 
   3  -5   4      971.87      956.97      9.09 o 
   4  -5   4      361.02      379.86      6.69 o 
   5  -5   4     1165.25     1153.10     13.96 o 
   6  -5   4        3.54        3.66      2.07 o 
   7  -5   4      196.00      196.89      5.45 o 
   8  -5   4       62.05       66.54      5.30 o 
  -7  -4   4      101.71      113.43      5.69 o 
  -6  -4   4       44.89       40.60      3.24 o 
  -5  -4   4      380.37      390.44      6.58 o 
  -4  -4   4     2181.85     2193.51     27.30 o 
  -3  -4   4      181.69      201.52      4.03 o 
  -2  -4   4     1639.56     1626.33     18.52 o 
  -1  -4   4       14.24       12.80      1.35 o 
   0  -4   4     2252.43     2229.93     27.14 o 
   1  -4   4     2198.81     2155.74     22.76 o 
   2  -4   4       75.66       89.56      1.95 o 
   3  -4   4      367.65      327.27      3.57 o 
   4  -4   4      102.60       93.16      2.37 o 
   5  -4   4      713.36      728.00     10.53 o 
   6  -4   4      466.76      457.18      7.68 o 
   7  -4   4      186.01      196.53      5.50 o 
   8  -4   4      348.29      358.12     11.97 o 
  -8  -3   4      152.29      125.15      9.44 o 
  -7  -3   4        9.25        8.61      4.38 o 
  -6  -3   4      137.96      151.01      4.37 o 
  -5  -3   4        2.24       -0.60      1.44 o 
  -4  -3   4      824.48      817.15      9.44 o 
  -3  -3   4     1307.71     1451.43     16.96 o 
  -2  -3   4     1661.64     1668.59     23.73 o 
  -1  -3   4     1741.13     1797.71     46.45 o 
   0  -3   4      397.64      413.14      6.35 o 
   1  -3   4       24.80       24.82      2.51 o 
   2  -3   4       17.63       23.40      0.84 o 
   3  -3   4      969.72      928.87     10.00 o 
   4  -3   4       87.97       75.88      2.30 o 
   5  -3   4       10.55       17.62      1.77 o 
   6  -3   4      534.26      533.71      8.48 o 
   7  -3   4        0.04       -0.43      2.51 o 
   8  -3   4       44.82       43.64      3.86 o 
  -8  -2   4       80.45       87.20      8.24 o 
  -7  -2   4       11.73        6.81      2.27 o 
  -6  -2   4      173.30      170.34      3.78 o 
  -5  -2   4      541.25      544.48      6.85 o 
  -4  -2   4      130.66      131.80      2.42 o 
  -3  -2   4      206.88      176.24      2.50 o 
  -2  -2   4       53.16       83.58      3.16 o 
  -1  -2   4     8487.37     8448.99    259.46 o 
   0  -2   4     1237.67     1305.28     30.37 o 
   1  -2   4     5051.52     5009.36     93.43 o 
   2  -2   4      267.11      224.67      9.15 o 
   3  -2   4      333.29      299.84      5.46 o 
   4  -2   4      664.38      655.32     14.06 o 
   5  -2   4      352.95      379.92      6.29 o 
   6  -2   4      575.58      569.86     16.11 o 
   7  -2   4      213.90      217.16      6.09 o 
   8  -2   4       75.07       79.99      4.34 o 
  -8  -1   4      100.21      107.33     12.83 o 
  -7  -1   4       33.51       29.52      2.20 o 
  -6  -1   4        2.81        5.59      1.59 o 
  -5  -1   4      232.17      240.61      3.87 o 
  -4  -1   4       23.34       24.73      1.10 o 
  -3  -1   4     1822.73     1922.01     18.31 o 
  -2  -1   4      427.65      452.99      5.68 o 
  -1  -1   4      719.68      719.06     15.12 o 
   0  -1   4      998.63      997.56     20.54 o 
   1  -1   4      587.44      612.96     14.20 o 
   2  -1   4     5638.95     5767.69     80.88 o 
   3  -1   4     1020.58     1019.77     14.39 o 
   5  -1   4      257.78      253.30      5.11 o 
   6  -1   4      128.89      134.73      6.25 o 
   7  -1   4      828.07      824.67     13.39 o 
   8  -1   4       10.95       14.71      3.55 o 
  -9   0   4      154.23      145.70      8.81 o 
  -8   0   4        2.59        2.75      2.80 o 
  -7   0   4      514.95      491.15      8.58 o 
  -6   0   4        7.04        3.90      1.47 o 
  -5   0   4      227.47      223.45      3.32 o 
  -4   0   4       96.00      102.50      2.43 o 
  -3   0   4     1580.82     1591.37     16.96 o 
  -2   0   4      966.97     1013.42     13.42 o 
  -1   0   4       69.96      102.58      2.25 o 
   0   0   4     9488.72     9880.64    199.71 o 
   1   0   4     1480.06     1576.74     43.18 o 
   2   0   4      444.14      440.83      5.65 o 
   3   0   4      888.91      824.57     29.88 o 
   4   0   4       48.66       44.58      3.41 o 
   5   0   4      312.61      317.11      6.05 o 
   6   0   4      105.26      106.16      3.97 o 
   7   0   4        5.91        8.59      2.93 o 
   8   0   4       46.42       44.75      4.08 o 
  -9   1   4       93.48       93.07      7.18 o 
  -8   1   4       13.92       17.63      2.90 o 
  -7   1   4      558.87      535.86      9.41 o 
  -6   1   4      267.39      258.33      4.69 o 
  -5   1   4       54.84       55.59      1.66 o 
  -4   1   4     1724.98     1787.93     15.26 o 
  -3   1   4       40.31       48.24      1.40 o 
  -2   1   4     2357.99     2424.01     31.34 o 
  -1   1   4       17.55       19.40      3.36 o 
   0   1   4     1643.30     1619.35     33.41 o 
   1   1   4     1481.66     1519.21     41.74 o 
   2   1   4      103.12      129.52      3.11 o 
   3   1   4      259.53      261.07      3.37 o 
   4   1   4      100.00       97.71      4.05 o 
   5   1   4      410.65      405.82      7.13 o 
   6   1   4       23.61       24.14      3.03 o 
   7   1   4       62.03       56.50      3.68 o 
  -9   2   4      107.98      109.37      4.98 o 
  -8   2   4      235.11      234.71      5.98 o 
  -7   2   4        2.15        0.31      2.04 o 
  -6   2   4     2225.71     2182.30     29.53 o 
  -5   2   4        8.66        2.81      0.81 o 
  -4   2   4      202.93      181.23      2.46 o 
  -3   2   4     2746.82     2921.27     30.43 o 
  -2   2   4     1113.47     1124.07     13.12 o 
   0   2   4      332.70      314.93      7.71 o 
   3   2   4      827.84      797.85     11.42 o 
   4   2   4      388.85      376.93      6.39 o 
   5   2   4        2.01        2.20      2.00 o 
   6   2   4      249.50      254.86      6.02 o 
   7   2   4        5.02        2.60      3.17 o 
  -9   3   4      108.83      118.21      8.58 o 
  -8   3   4      167.72      155.55      5.11 o 
  -7   3   4        7.01        9.74      2.20 o 
  -6   3   4        9.44        8.80      1.55 o 
  -5   3   4      829.16      822.21      8.46 o 
  -4   3   4      118.28       90.90      1.89 o 
  -3   3   4      661.64      606.59      6.38 o 
  -2   3   4      393.59      462.14      5.84 o 
  -1   3   4     1830.21     1818.20     20.82 o 
   0   3   4      701.91      660.53     10.97 o 
   1   3   4      602.27      595.41     11.36 o 
   2   3   4     3581.21     3712.32     52.57 o 
   3   3   4      127.14      113.69      3.68 o 
   4   3   4      507.17      509.59     10.52 o 
   5   3   4       12.16       15.25      2.22 o 
   6   3   4       71.91       79.66      4.69 o 
   7   3   4       55.57       70.31      6.22 o 
  -9   4   4       26.41       26.50      4.28 o 
  -8   4   4      314.48      312.93      8.02 o 
  -7   4   4       77.96       81.82      3.85 o 
  -6   4   4      680.27      658.03      9.09 o 
  -5   4   4      975.87      938.09      9.85 o 
  -4   4   4        0.65        0.64      0.51 o 
  -3   4   4       52.91       42.05      1.37 o 
  -2   4   4      202.21      172.45      3.03 o 
  -1   4   4      929.55      913.09     10.91 o 
   0   4   4      595.01      576.69      6.31 o 
   1   4   4        2.01        5.03      0.81 o 
   2   4   4     1609.31     1633.52     23.64 o 
   3   4   4      279.73      278.29      6.24 o 
   4   4   4      259.59      239.79      6.27 o 
   5   4   4      125.64      125.59      5.64 o 
   6   4   4       44.00       42.44      4.46 o 
  -9   5   4      293.60      280.97      8.16 o 
  -8   5   4       32.08       33.15      3.50 o 
  -7   5   4      287.99      276.79      7.70 o 
  -6   5   4       89.06       81.47      2.81 o 
  -5   5   4     1547.66     1466.35     14.86 o 
  -4   5   4      662.58      635.08      7.26 o 
  -3   5   4      413.72      448.52      6.52 o 
  -1   5   4       43.89       42.63      3.22 o 
   0   5   4      848.98      800.69      9.18 o 
   1   5   4      120.74      107.61      3.14 o 
   2   5   4      520.62      523.12      8.55 o 
   3   5   4     1281.28     1259.61     33.09 o 
   4   5   4       38.15       38.62      3.21 o 
   5   5   4      310.98      319.72     15.65 o 
   6   5   4        9.73       12.34      4.12 o 
  -9   6   4       12.49       16.15      4.62 o 
  -8   6   4       90.52       91.13      5.55 o 
  -7   6   4      558.43      566.84      9.48 o 
  -6   6   4     1264.31     1227.33     14.04 o 
  -5   6   4      318.80      270.23      3.89 o 
  -4   6   4     1464.44     1413.96     14.35 o 
  -3   6   4       94.93       87.42      2.70 o 
   0   6   4       33.80       33.11      2.21 o 
   1   6   4      180.26      182.44      3.42 o 
   2   6   4       22.32       11.10      2.01 o 
   3   6   4      343.05      364.68     13.02 o 
   4   6   4       29.84       27.12      4.54 o 
   5   6   4        1.87        0.33      3.65 o 
  -9   7   4        4.82        5.41      3.91 o 
  -8   7   4      116.62      115.61      5.41 o 
  -7   7   4        1.13        1.24      2.20 o 
  -6   7   4       72.37       87.60      2.50 o 
  -5   7   4      302.17      293.62      4.23 o 
  -4   7   4     1060.02      985.06     12.49 o 
  -3   7   4     1568.41     1533.02     18.45 o 
  -2   7   4      392.30      377.12      5.65 o 
  -1   7   4       38.07       45.54      2.23 o 
   0   7   4      151.61      155.28      3.36 o 
   1   7   4      639.36      582.62      7.77 o 
   2   7   4       10.08       15.19      3.59 o 
   3   7   4      132.14      142.50      5.89 o 
   4   7   4      199.37      211.35      7.33 o 
  -8   8   4      127.10      133.76      5.82 o 
  -7   8   4       51.14       54.67      3.22 o 
  -6   8   4      179.90      169.05      3.51 o 
  -5   8   4       10.01        7.04      1.53 o 
  -4   8   4      457.27      423.62      6.54 o 
  -3   8   4      787.21      731.85      9.77 o 
  -2   8   4      210.74      206.70      4.12 o 
  -1   8   4      958.45      956.60     12.15 o 
   0   8   4      274.30      265.49      4.72 o 
   1   8   4      163.32      167.65      4.62 o 
   2   8   4      390.44      391.75     18.88 o 
   3   8   4        8.74        5.35      3.57 o 
   4   8   4      326.08      314.42     18.79 o 
  -8   9   4       39.65       34.62      4.14 o 
  -7   9   4      212.32      213.36      5.11 o 
  -6   9   4       60.40       59.63      2.45 o 
  -5   9   4      579.42      562.27      8.33 o 
  -4   9   4       29.28       29.88      2.34 o 
  -3   9   4      717.83      650.90      9.07 o 
  -2   9   4      319.92      301.35      5.40 o 
  -1   9   4       73.66       72.20      2.74 o 
   0   9   4      447.31      446.90      7.56 o 
   1   9   4       87.99       86.32      4.30 o 
   2   9   4       34.94       32.27      3.90 o 
   3   9   4      103.48      104.15      5.80 o 
  -8  10   4        2.67        7.30      3.23 o 
  -7  10   4      158.32      158.75      6.40 o 
  -6  10   4       36.90       41.36      2.88 o 
  -5  10   4      138.87      132.91      4.25 o 
  -4  10   4      195.97      199.24      5.42 o 
  -3  10   4      365.91      354.75      6.23 o 
  -2  10   4      285.26      263.64      5.28 o 
  -1  10   4      100.13      100.69      5.27 o 
   0  10   4       88.22       91.60      3.44 o 
   1  10   4        2.16        7.51      3.65 o 
   2  10   4       54.42       58.64      6.30 o 
  -7  11   4       68.06       66.80      9.08 o 
  -6  11   4      265.94      255.64      7.83 o 
  -5  11   4       28.72       32.96      3.22 o 
  -4  11   4      248.44      259.33      7.24 o 
  -3  11   4       30.77       34.02      2.89 o 
  -2  11   4     1011.38      991.83     13.24 o 
  -1  11   4      154.61      142.34      4.48 o 
   0  11   4       34.63       41.35      2.95 o 
  -6  12   4      168.83      166.35      7.91 o 
  -5  12   4      167.16      165.98      7.02 o 
  -4  12   4       21.28       24.42      3.17 o 
  -3  12   4      127.41      125.27      4.44 o 
  -2  12   4       31.56       29.43      3.21 o 
  -1  12   4      220.87      228.28      5.58 o 
   2 -14   5       77.98       83.64      4.99 o 
   3 -14   5      172.38      166.93     13.87 o 
   4 -14   5      139.00      127.22     13.96 o 
  -1 -13   5       82.34       87.55     20.56 o 
   0 -13   5        1.99       -1.32      5.51 o 
   1 -13   5      120.42      122.60      5.62 o 
   2 -13   5       18.62       15.83      4.48 o 
   3 -13   5      120.62      119.20      9.24 o 
   4 -13   5      515.64      512.16     24.41 o 
   5 -13   5       53.70       47.43      4.62 o 
   6 -13   5      226.55      206.94     11.39 o 
  -2 -12   5       32.09       41.51      8.29 o 
  -1 -12   5      329.62      329.63     26.06 o 
   0 -12   5      297.40      290.96     36.16 o 
   1 -12   5      302.53      286.81     13.73 o 
   2 -12   5      375.26      383.02      9.08 o 
   3 -12   5        5.51        1.41      2.97 o 
   4 -12   5      671.37      661.84     24.00 o 
   5 -12   5      200.48      198.16      7.33 o 
   6 -12   5       18.04       16.30      3.95 o 
   7 -12   5      234.47      239.90      9.14 o 
  -3 -11   5      202.29      229.89      7.89 o 
  -2 -11   5      729.55      761.67     12.54 o 
  -1 -11   5       43.03       52.87      4.76 o 
   0 -11   5      198.34      205.69      6.27 o 
   1 -11   5      141.65      129.52      5.64 o 
   2 -11   5      811.42      771.53     13.96 o 
   3 -11   5      434.50      435.89     10.60 o 
   4 -11   5       13.64        9.26      6.49 o 
   5 -11   5      617.43      630.45     12.37 o 
   6 -11   5        4.78        2.21      3.41 o 
   7 -11   5      136.42      130.60      6.98 o 
  -4 -10   5       52.36       54.45      4.76 o 
  -3 -10   5       15.97       14.02      3.75 o 
  -2 -10   5      435.52      443.50      8.79 o 
  -1 -10   5      143.45      143.47      4.23 o 
   0 -10   5      138.44      151.91      4.23 o 
   1 -10   5      161.67      166.00      5.00 o 
   2 -10   5      132.95      118.14      6.52 o 
   3 -10   5      244.37      252.26      7.53 o 
   4 -10   5       32.71       37.52      3.99 o 
   5 -10   5      558.76      574.80      9.70 o 
   6 -10   5      372.45      397.71      7.76 o 
   7 -10   5       72.42       77.55      6.66 o 
   8 -10   5      156.56      165.89      8.83 o 
  -5  -9   5        3.98        1.43      4.08 o 
  -4  -9   5      156.75      170.78      6.69 o 
  -3  -9   5        1.34        5.14      3.15 o 
  -2  -9   5      486.29      498.69      7.52 o 
  -1  -9   5      709.43      746.57      9.95 o 
   0  -9   5      222.67      209.99      4.09 o 
   1  -9   5      776.40      763.95      9.36 o 
   2  -9   5      109.09      109.10      6.37 o 
   3  -9   5     1173.41     1127.18     15.00 o 
   4  -9   5      301.28      314.34      9.55 o 
   5  -9   5      227.70      227.97      5.48 o 
   6  -9   5     1042.27     1088.36     17.80 o 
   7  -9   5       15.74       16.47      3.20 o 
   8  -9   5      291.05      286.60     14.16 o 
  -5  -8   5       90.76       89.82      4.91 o 
  -4  -8   5      100.02      108.56      6.07 o 
  -3  -8   5      247.86      252.86      7.32 o 
  -2  -8   5       44.58       37.44      2.27 o 
  -1  -8   5     1668.22     1618.43     19.07 o 
   0  -8   5       75.67       78.52      2.34 o 
   1  -8   5      194.91      175.17      3.42 o 
   2  -8   5      681.36      666.99      7.02 o 
   3  -8   5       49.29       48.80      1.72 o 
   4  -8   5      598.33      613.64      7.22 o 
   5  -8   5      230.55      236.02      4.07 o 
   6  -8   5      296.33      310.32      5.62 o 
   7  -8   5      205.16      230.98      6.99 o 
   8  -8   5        1.90        3.49      6.41 o 
  -6  -7   5        1.10        2.20      3.84 o 
  -5  -7   5       95.43       95.31      4.81 o 
  -4  -7   5       21.58       30.09      2.68 o 
  -3  -7   5      611.15      624.36     11.18 o 
  -2  -7   5       88.40       84.55      2.81 o 
  -1  -7   5     1217.00     1238.03     14.82 o 
   0  -7   5     2866.91     2961.49     28.79 o 
   1  -7   5     1046.82     1035.41      9.79 o 
   2  -7   5      375.67      330.77      3.81 o 
   3  -7   5        1.19        3.53      1.07 o 
   4  -7   5      924.88      942.52     10.10 o 
   5  -7   5       11.69       13.23      1.51 o 
   6  -7   5       35.07       34.97      2.26 o 
   7  -7   5      681.96      723.35     12.71 o 
   8  -7   5        3.10        4.09      3.51 o 
  -6  -6   5      156.42      174.06      6.59 o 
  -5  -6   5      138.30      134.82      5.55 o 
  -4  -6   5      396.96      396.48      6.82 o 
  -3  -6   5      298.09      311.94      7.00 o 
  -2  -6   5      512.30      506.22      7.71 o 
  -1  -6   5       86.24       89.66      2.20 o 
   0  -6   5     5155.51     5095.50     50.72 o 
   1  -6   5     3074.86     3115.04     27.75 o 
   2  -6   5     1679.61     1608.78     16.07 o 
   3  -6   5     1093.79     1058.33     10.84 o 
   4  -6   5      250.79      268.44      3.84 o 
   5  -6   5      665.34      707.82      8.50 o 
   6  -6   5        8.94       10.02      2.40 o 
   7  -6   5      184.90      186.72      6.46 o 
   8  -6   5      243.32      258.45     13.18 o 
  -7  -5   5      178.80      174.74     12.06 o 
  -6  -5   5       91.58       98.37      4.44 o 
  -5  -5   5      121.40      141.58      5.98 o 
  -4  -5   5      674.08      690.22      9.92 o 
  -3  -5   5      274.59      260.37      4.83 o 
  -2  -5   5      734.91      700.64      7.98 o 
  -1  -5   5      491.74      507.25      5.97 o 
   0  -5   5      375.68      395.91      4.59 o 
   1  -5   5     1969.08     1932.51     20.42 o 
   2  -5   5        7.85        8.05      0.84 o 
   3  -5   5      962.54      855.08      7.93 o 
   4  -5   5      281.48      287.38      4.10 o 
   5  -5   5      517.16      508.57      8.01 o 
   6  -5   5       31.29       32.98      2.60 o 
   7  -5   5      221.73      215.12      5.71 o 
   8  -5   5      201.04      201.28      6.21 o 
  -7  -4   5       60.76       59.51      7.28 o 
  -6  -4   5      524.13      513.18      8.32 o 
  -5  -4   5        0.16        2.00      1.93 o 
  -4  -4   5       34.01       36.86      2.26 o 
  -3  -4   5       46.85       53.19      1.78 o 
  -2  -4   5      487.15      436.53      5.32 o 
  -1  -4   5      828.75      827.13     12.21 o 
   0  -4   5      163.32      169.02      3.09 o 
   1  -4   5     2444.20     2498.54     28.13 o 
   2  -4   5      660.15      652.66      7.89 o 
   3  -4   5     1660.75     1661.82     16.84 o 
   4  -4   5      827.27      796.44     10.02 o 
   5  -4   5      344.02      363.39      6.23 o 
   6  -4   5      524.55      518.92      8.44 o 
   7  -4   5        9.60       11.89      2.71 o 
   8  -4   5      271.06      282.12      6.93 o 
  -8  -3   5        4.57        9.07      6.75 o 
  -7  -3   5       12.05       17.66      3.65 o 
  -6  -3   5      997.29      975.57     11.52 o 
  -5  -3   5      280.28      295.81      4.64 o 
  -4  -3   5     1036.82     1050.68     12.84 o 
  -3  -3   5     1674.98     1740.61     16.72 o 
  -2  -3   5      620.91      719.08      7.81 o 
  -1  -3   5     1280.98     1228.24     17.63 o 
   0  -3   5       35.47       39.92      1.52 o 
   1  -3   5     6068.05     6164.82     83.64 o 
   2  -3   5     4112.37     4306.78     53.66 o 
   3  -3   5      172.19      186.47      3.02 o 
   4  -3   5      472.31      434.50      6.81 o 
   5  -3   5      359.57      364.70      6.14 o 
   6  -3   5      413.90      430.99      7.36 o 
   7  -3   5       82.72       93.09      7.40 o 
   8  -3   5       13.28       14.01      3.52 o 
  -8  -2   5      265.68      294.75     13.33 o 
  -7  -2   5       47.06       50.55      3.22 o 
  -6  -2   5        5.98       15.28      1.89 o 
  -5  -2   5     1548.84     1509.36     16.46 o 
  -4  -2   5       76.84       85.19      2.70 o 
  -3  -2   5     1011.12      967.51     10.34 o 
  -2  -2   5     4875.84     5401.99     67.91 o 
  -1  -2   5      726.15      736.98     11.21 o 
   0  -2   5     2265.64     2177.21     29.72 o 
   1  -2   5        1.09        4.32      0.73 o 
   2  -2   5     3083.55     3116.20     42.48 o 
   3  -2   5      280.40      267.48      4.12 o 
   5  -2   5      254.12      233.38      5.05 o 
   6  -2   5        6.58        5.84      2.18 o 
   7  -2   5       27.07       36.09      3.86 o 
   8  -2   5       45.89       39.55      4.48 o 
  -8  -1   5        5.54        5.70      2.98 o 
  -7  -1   5      267.67      267.35      6.16 o 
  -6  -1   5       87.85       80.17      2.79 o 
  -5  -1   5      624.84      680.76      8.11 o 
  -4  -1   5      729.16      778.23      7.49 o 
  -3  -1   5        5.50        5.18      0.85 o 
  -2  -1   5       64.75       49.63      2.56 o 
  -1  -1   5        1.37        2.35      0.57 o 
   1  -1   5     1323.28     1247.10     22.94 o 
   2  -1   5      893.42      903.52     11.26 o 
   3  -1   5      730.27      733.30     10.52 o 
   4  -1   5       95.23       83.71      2.97 o 
   5  -1   5      874.53      867.41     13.03 o 
   6  -1   5        1.53        3.56      2.78 o 
   7  -1   5      104.55      105.97      4.32 o 
   8  -1   5       38.99       40.21      3.92 o 
  -9   0   5       43.25       35.26      3.70 o 
  -8   0   5       18.61       11.41      4.54 o 
  -7   0   5      301.44      279.97      6.16 o 
  -6   0   5      371.90      323.81     10.62 o 
  -5   0   5      781.80      792.13      8.41 o 
  -4   0   5     2677.12     2699.25     22.75 o 
  -3   0   5       18.58       30.15      1.07 o 
  -2   0   5     1216.01     1235.60     14.37 o 
  -1   0   5      272.44      279.39     15.19 o 
   2   0   5      164.52      181.78      3.94 o 
   3   0   5     2910.84     2956.11     40.29 o 
   4   0   5      634.13      639.33      9.62 o 
   5   0   5      621.65      648.36     10.16 o 
   6   0   5       64.11       65.41      3.10 o 
   7   0   5      116.11      117.88      4.73 o 
  -9   1   5       81.16       91.81      4.46 o 
  -8   1   5      157.51      153.77      7.44 o 
  -7   1   5       11.73        5.88      2.22 o 
  -6   1   5      358.63      366.17      6.63 o 
  -5   1   5        0.77        0.23      0.83 o 
  -4   1   5     1219.24     1253.67     11.71 o 
  -3   1   5      582.49      557.06      6.36 o 
  -2   1   5       13.53        6.66      0.64 o 
  -1   1   5     2171.06     2072.42     80.23 o 
   0   1   5      101.40      112.02      3.74 o 
   1   1   5       55.57       30.44      2.48 o 
   3   1   5      619.71      629.94      9.48 o 
   4   1   5      477.05      473.54      7.46 o 
   5   1   5      167.59      175.33      4.38 o 
   6   1   5     1414.13     1452.85     27.88 o 
   7   1   5       50.39       49.00      5.74 o 
  -9   2   5      113.16      110.40      5.38 o 
  -8   2   5      117.98      113.97      5.53 o 
  -7   2   5       11.95       16.99      2.31 o 
  -6   2   5      422.47      430.23      6.49 o 
  -5   2   5      618.42      604.39      6.24 o 
  -4   2   5     1223.38     1260.65     17.07 o 
  -3   2   5     2636.88     2855.48     32.75 o 
  -2   2   5     1148.46     1318.28     18.92 o 
  -1   2   5     2052.23     2073.93     23.59 o 
   0   2   5      264.05      251.67      8.68 o 
   1   2   5      884.00      909.07     26.05 o 
   2   2   5      513.67      493.99     15.05 o 
   3   2   5        2.35        2.58      1.49 o 
   4   2   5      425.17      423.06      8.61 o 
   5   2   5        1.64       -1.28      2.53 o 
   6   2   5        4.13        1.50      3.23 o 
   7   2   5      126.66      127.25      6.85 o 
  -9   3   5        1.24        3.42      3.59 o 
  -8   3   5        5.61        2.60      3.01 o 
  -7   3   5       28.96       28.79      2.84 o 
  -6   3   5       40.14       40.90      1.98 o 
  -5   3   5     1724.88     1694.67     16.98 o 
  -4   3   5      489.01      508.44      5.66 o 
  -3   3   5     2731.16     2908.25     33.41 o 
  -2   3   5     4099.80     4495.11     69.75 o 
  -1   3   5      531.45      518.84      5.71 o 
   0   3   5     1972.99     1962.02     41.07 o 
   1   3   5        3.10        2.91      2.45 o 
   2   3   5      344.04      329.43      7.93 o 
   3   3   5      195.99      183.19      4.59 o 
   4   3   5      409.74      406.96      8.52 o 
   5   3   5      167.45      186.45      6.14 o 
   6   3   5       25.48       27.30      4.52 o 
  -9   4   5      242.88      216.85      7.28 o 
  -8   4   5        5.73        4.26      2.97 o 
  -7   4   5      570.49      555.91     10.99 o 
  -6   4   5      126.41      132.88      3.04 o 
  -5   4   5        8.79        8.67      1.09 o 
  -4   4   5      525.14      519.26      6.53 o 
  -3   4   5      125.04      115.13      2.47 o 
  -2   4   5     1593.50     1453.91    223.49 o 
  -1   4   5      667.48      736.09      8.93 o 
   0   4   5     1171.35     1168.34     15.66 o 
   1   4   5       58.47       54.91      1.41 o 
   2   4   5      128.79      128.99      3.15 o 
   3   4   5      125.96      120.30      5.02 o 
   4   4   5       13.97       13.98      2.62 o 
   5   4   5      256.52      257.68      8.45 o 
   6   4   5       34.34       37.32      4.47 o 
  -9   5   5       18.60       16.02      3.81 o 
  -8   5   5       49.33       51.87      3.86 o 
  -7   5   5       55.75       55.20      3.16 o 
  -6   5   5       97.12      111.63      2.74 o 
  -5   5   5       56.97       68.97      1.96 o 
  -4   5   5      449.77      452.04      5.65 o 
  -3   5   5        7.13       10.29      1.53 o 
  -1   5   5      200.91      200.48      2.93 o 
   0   5   5      310.68      308.60      5.13 o 
   1   5   5     2099.40     1988.01     28.72 o 
   2   5   5       34.77       27.48      1.92 o 
   3   5   5       54.01       60.71      3.02 o 
   4   5   5       10.03       12.38      3.30 o 
   5   5   5      142.38      131.13      6.23 o 
  -9   6   5      472.88      453.56     10.46 o 
  -8   6   5      155.26      152.30      8.05 o 
  -7   6   5       77.63       79.86      5.25 o 
  -6   6   5      445.20      436.58      5.59 o 
  -5   6   5      111.00       86.07      2.35 o 
  -4   6   5      723.48      735.79      9.58 o 
  -3   6   5     1294.54     1280.15     15.51 o 
  -2   6   5      951.51      949.78     11.74 o 
  -1   6   5      157.13      150.87      3.08 o 
   0   6   5        0.91       -1.84      1.62 o 
   1   6   5      295.17      318.69      7.32 o 
   2   6   5      368.70      341.04      7.53 o 
   3   6   5      173.77      146.82      5.40 o 
   4   6   5      148.06      151.00     13.19 o 
   5   6   5        6.06       -0.78      3.78 o 
  -9   7   5       16.05       19.27      4.04 o 
  -8   7   5      306.72      314.01      8.22 o 
  -7   7   5       70.33       74.55      3.89 o 
  -6   7   5       57.89       69.07      2.20 o 
  -5   7   5      667.04      641.81      8.88 o 
  -4   7   5        0.74        0.51      1.45 o 
  -3   7   5      596.76      607.81      8.23 o 
  -2   7   5      159.47      157.83      3.44 o 
  -1   7   5     1828.85     1761.48     20.86 o 
   0   7   5      456.36      440.78      7.44 o 
   1   7   5      257.30      247.22      5.26 o 
   2   7   5      123.30      132.24      5.28 o 
   3   7   5        1.69        2.00      3.14 o 
   4   7   5       12.54       10.20      4.68 o 
  -8   8   5       50.40       56.09      3.58 o 
  -7   8   5       95.72       93.22      3.50 o 
  -6   8   5        1.56        2.47      1.65 o 
  -5   8   5      450.38      461.50      7.10 o 
  -4   8   5       37.10       39.87      2.25 o 
  -3   8   5       30.60       35.99      2.09 o 
  -2   8   5      640.05      636.76      8.68 o 
  -1   8   5        8.58        8.09      1.67 o 
   0   8   5      163.12      154.72      4.58 o 
   1   8   5        0.28        1.55      2.48 o 
   2   8   5      487.13      481.76      9.76 o 
   3   8   5       48.37       45.06      4.35 o 
  -8   9   5       26.71       30.99      3.36 o 
  -7   9   5      155.20      161.98      4.53 o 
  -6   9   5      147.52      135.49      4.23 o 
  -5   9   5       38.10       48.32      2.65 o 
  -4   9   5      146.97      155.40      4.12 o 
  -3   9   5       41.83       42.23      2.41 o 
  -2   9   5      284.60      291.65      5.30 o 
  -1   9   5       56.99       51.79      2.95 o 
   0   9   5       62.41       64.17      3.42 o 
   1   9   5       26.78       30.73      3.26 o 
   2   9   5      321.04      313.18      8.19 o 
  -7  10   5      119.10      123.65     10.18 o 
  -6  10   5        6.32        3.51      2.39 o 
  -5  10   5        1.20        1.30      2.27 o 
  -4  10   5      171.09      168.50      4.48 o 
  -3  10   5        3.91        2.44      2.20 o 
  -2  10   5       27.70       26.76      2.50 o 
  -1  10   5      181.59      178.83      5.13 o 
   0  10   5       76.38       84.46      4.19 o 
   1  10   5       80.24       75.01      4.78 o 
  -6  11   5      366.01      370.16      8.88 o 
  -5  11   5       33.17       40.16      3.13 o 
  -4  11   5      162.16      172.26      6.13 o 
  -3  11   5      105.48      108.09      4.24 o 
  -2  11   5       16.26       16.52      2.74 o 
  -1  11   5       55.65       54.38      3.09 o 
   0  11   5       46.04       45.09      4.02 o 
  -5  12   5      169.56      146.23      4.91 o 
  -4  12   5       89.63       98.41      7.09 o 
  -3  12   5      252.71      250.94      7.43 o 
  -2  12   5       17.57       20.17      3.06 o 
   2 -14   6       99.09       92.05      7.97 o 
   3 -14   6       35.05       31.74      4.70 o 
   4 -14   6      132.86      132.14     15.22 o 
  -1 -13   6        4.64        2.52      5.91 o 
   0 -13   6      121.91      109.54      7.50 o 
   1 -13   6       44.84       45.78      4.50 o 
   2 -13   6      312.54      315.77     10.41 o 
   3 -13   6      104.43      101.16     11.79 o 
   4 -13   6       15.75       13.15      4.60 o 
   5 -13   6      112.40       97.97      5.41 o 
  -2 -12   6       34.50       24.95      7.80 o 
  -1 -12   6        7.54        7.71      6.76 o 
   0 -12   6      120.88      110.61      6.24 o 
   1 -12   6       12.50       19.41      3.75 o 
   2 -12   6      226.00      227.79      8.80 o 
   3 -12   6      151.14      137.09     11.17 o 
   4 -12   6      228.43      206.66     10.68 o 
   5 -12   6        9.07        7.75      3.83 o 
   6 -12   6       70.50       59.97      4.61 o 
  -3 -11   6       61.29       69.45      8.53 o 
  -2 -11   6      291.57      314.29     15.93 o 
  -1 -11   6       17.52       11.23      3.51 o 
   0 -11   6      362.74      353.71     10.32 o 
   1 -11   6      458.06      445.59      9.67 o 
   2 -11   6       40.36       36.89      3.16 o 
   3 -11   6      395.14      386.16      9.03 o 
   4 -11   6       11.51       12.51      3.45 o 
   5 -11   6      775.96      746.75     13.99 o 
   6 -11   6       19.90       15.58      3.21 o 
   7 -11   6      139.79      158.22      6.27 o 
  -4 -10   6       24.93       13.81      7.36 o 
  -3 -10   6       10.89       20.57      6.50 o 
  -2 -10   6        6.62        6.76      2.84 o 
  -1 -10   6      268.44      280.05      7.41 o 
   0 -10   6        0.79        1.53      2.87 o 
   1 -10   6      944.86      969.77     16.69 o 
   2 -10   6      217.93      213.31      5.55 o 
   3 -10   6      834.91      826.96     12.69 o 
   4 -10   6      672.44      653.83     10.96 o 
   5 -10   6        5.94        7.91      2.65 o 
   6 -10   6      139.21      134.73      6.96 o 
   7 -10   6        5.74        0.96      3.30 o 
  -5  -9   6        7.83       25.04      7.79 o 
  -4  -9   6      104.43      119.56      9.08 o 
  -3  -9   6      220.56      235.48      5.69 o 
  -2  -9   6        3.70        5.98      2.27 o 
  -1  -9   6      484.83      492.60      7.39 o 
   0  -9   6      243.94      247.35      4.92 o 
   1  -9   6      355.36      354.32      7.89 o 
   2  -9   6      797.06      770.89     11.71 o 
   3  -9   6       33.41       22.93      2.44 o 
   4  -9   6      811.85      816.25     10.82 o 
   5  -9   6       66.41       66.94      2.84 o 
   6  -9   6      337.52      342.44      9.00 o 
   7  -9   6       35.60       42.02      7.30 o 
   8  -9   6      181.64      210.33     12.45 o 
  -5  -8   6      174.46      189.82     12.47 o 
  -4  -8   6       26.56       27.42      4.88 o 
  -3  -8   6      386.58      402.45      6.60 o 
  -2  -8   6       20.75       23.33      2.17 o 
  -1  -8   6        5.69        7.50      1.81 o 
   0  -8   6      631.70      628.32      8.02 o 
   1  -8   6        8.89       11.90      1.69 o 
   2  -8   6     1176.00     1154.50     12.84 o 
   3  -8   6      249.07      225.03      3.76 o 
   4  -8   6      297.94      324.51      5.05 o 
   5  -8   6      259.91      253.20      4.49 o 
   6  -8   6       49.27       57.41      3.78 o 
   7  -8   6      351.48      337.89      8.38 o 
   8  -8   6       71.10       66.00      4.77 o 
  -6  -7   6       48.31       43.25      7.96 o 
  -5  -7   6      348.75      385.36     12.84 o 
  -4  -7   6      236.13      234.21      5.46 o 
  -3  -7   6        3.08        4.30      1.91 o 
  -2  -7   6     1127.61     1182.23     14.40 o 
  -1  -7   6      449.82      449.48      5.46 o 
   0  -7   6      288.49      288.55      3.83 o 
   1  -7   6        8.93        5.69      1.99 o 
   2  -7   6      606.08      564.91      7.61 o 
   3  -7   6     1369.34     1299.29     11.59 o 
   4  -7   6        9.24        3.74      1.40 o 
   5  -7   6     1026.40     1084.08     13.21 o 
   6  -7   6       17.67       17.49      2.92 o 
   7  -7   6       73.04       80.61      4.27 o 
   8  -7   6       38.45       38.09      4.17 o 
  -7  -6   6        7.41        8.52      7.32 o 
  -6  -6   6      181.12      168.11     11.45 o 
  -5  -6   6        7.70        6.45      2.51 o 
  -4  -6   6      208.07      224.05      5.12 o 
  -3  -6   6        1.17        0.60      1.63 o 
  -2  -6   6      918.79      945.31     10.60 o 
  -1  -6   6      597.81      586.38      6.42 o 
   0  -6   6      247.38      216.88      2.99 o 
   1  -6   6     1022.32      982.73     13.09 o 
   2  -6   6      488.77      487.79      6.11 o 
   3  -6   6     1273.46     1231.69     12.25 o 
   4  -6   6      411.82      395.25      6.17 o 
   5  -6   6      239.57      260.18      5.46 o 
   6  -6   6      401.52      411.59      9.29 o 
   7  -6   6       84.67       98.17      8.18 o 
   8  -6   6       83.55       92.24      4.75 o 
  -7  -5   6       71.35       90.87      8.80 o 
  -6  -5   6      263.03      272.43      8.44 o 
  -5  -5   6        5.51        6.94      2.27 o 
  -4  -5   6      651.71      662.63      8.86 o 
  -3  -5   6      400.14      426.25      6.18 o 
  -2  -5   6       59.06       53.41      1.73 o 
  -1  -5   6     1526.58     1506.19     15.36 o 
   0  -5   6      389.24      400.03      5.13 o 
   1  -5   6     2799.21     2693.44     37.09 o 
   2  -5   6      695.26      645.22      6.91 o 
   3  -5   6      969.03      949.38     10.36 o 
   4  -5   6      645.80      581.27      7.86 o 
   5  -5   6        6.33        3.88      1.86 o 
   6  -5   6      921.72      907.07     13.19 o 
   7  -5   6       67.05       69.57      3.82 o 
   8  -5   6      147.60      157.11      6.04 o 
  -7  -4   6        6.31       13.45      3.88 o 
  -6  -4   6        6.70        8.71      3.69 o 
  -5  -4   6      476.01      446.21      7.38 o 
  -4  -4   6     1076.72     1079.03     14.31 o 
  -3  -4   6     2224.08     2290.28     22.96 o 
  -2  -4   6      517.49      561.36      6.28 o 
  -1  -4   6      470.81      461.62      6.48 o 
   0  -4   6      908.45      881.23      9.51 o 
   1  -4   6      125.64      162.23      2.91 o 
   2  -4   6     5394.97     5419.51     67.59 o 
   3  -4   6       29.40       37.98      3.06 o 
   4  -4   6     1862.40     1847.76     21.65 o 
   5  -4   6      365.95      342.48      9.08 o 
   6  -4   6        6.09       10.12      2.55 o 
   7  -4   6      139.37      140.29      4.85 o 
   8  -4   6        0.96       -4.14      3.37 o 
  -8  -3   6      115.70      112.81      9.42 o 
  -7  -3   6       62.64       55.90      4.67 o 
  -6  -3   6      131.85      114.63      5.20 o 
  -5  -3   6      289.07      319.99      5.38 o 
  -4  -3   6      493.03      440.84      5.67 o 
  -3  -3   6     1408.43     1402.58     13.66 o 
  -2  -3   6      775.60      851.68     10.19 o 
  -1  -3   6      583.43      550.34      6.72 o 
   0  -3   6     1512.85     1550.66     16.97 o 
   1  -3   6      588.56      648.42      9.53 o 
   2  -3   6     1703.33     1817.78     67.47 o 
   4  -3   6      373.49      369.30      5.31 o 
   5  -3   6      847.51      839.15     11.73 o 
   6  -3   6        5.38        8.72      2.26 o 
   7  -3   6      266.45      276.15      6.70 o 
   8  -3   6        6.45        6.41      3.44 o 
  -8  -2   6      215.02      198.32      6.01 o 
  -7  -2   6      131.11      135.54      4.95 o 
  -6  -2   6       83.80       63.80      3.54 o 
  -5  -2   6      460.62      435.51      7.21 o 
  -4  -2   6      688.19      725.90      7.09 o 
  -3  -2   6      430.98      425.73      5.13 o 
  -2  -2   6     2008.10     2045.12     23.23 o 
  -1  -2   6      169.40      214.19      3.89 o 
   1  -2   6      357.06      346.97      6.81 o 
   2  -2   6     5415.98     5571.08     75.52 o 
   3  -2   6      851.31      765.63     29.54 o 
   4  -2   6        8.43        8.65      1.71 o 
   5  -2   6      284.36      277.63      5.49 o 
   6  -2   6      208.51      202.78      5.15 o 
   7  -2   6      201.19      203.34      5.89 o 
   8  -2   6      389.10      382.88     10.95 o 
  -8  -1   6        9.95        7.76      3.05 o 
  -7  -1   6        5.45        4.64      3.32 o 
  -6  -1   6       55.20       60.46      2.82 o 
  -5  -1   6        0.83       -0.04      1.28 o 
  -4  -1   6     1115.49     1131.39     11.20 o 
  -3  -1   6       43.96       34.11      1.59 o 
  -2  -1   6     6026.05     6429.30     72.37 o 
  -1  -1   6     4699.03     4622.62    192.45 o 
   0  -1   6       11.52       29.63      0.99 o 
   1  -1   6     3194.22     3185.83     57.26 o 
   2  -1   6       14.62       10.53      0.72 o 
   3  -1   6     1303.32     1263.60     17.57 o 
   4  -1   6      589.75      587.14      8.88 o 
   5  -1   6       66.36       71.47      2.72 o 
   6  -1   6      332.11      327.52      6.60 o 
   7  -1   6      107.52      115.95      4.59 o 
  -9   0   6      210.23      212.42      6.53 o 
  -8   0   6       88.48       87.01      4.18 o 
  -7   0   6        0.70       -1.06      2.17 o 
  -6   0   6      154.92      156.58      4.39 o 
  -5   0   6      135.02      129.57      2.58 o 
  -4   0   6      130.45      119.31      2.22 o 
  -3   0   6     1979.72     2141.05     22.55 o 
  -2   0   6      378.63      410.78      5.23 o 
  -1   0   6     3688.45     3926.39     57.23 o 
   0   0   6      675.03      778.66     16.79 o 
   1   0   6      794.39      776.28     22.35 o 
   2   0   6     1506.03     1501.98     41.54 o 
   3   0   6      265.66      265.45      5.33 o 
   4   0   6      474.62      462.14      9.13 o 
   5   0   6      201.02      200.40      4.51 o 
   6   0   6       15.50       15.97      2.44 o 
   7   0   6       42.52       39.38      6.31 o 
  -9   1   6        4.96        0.86      3.80 o 
  -8   1   6      297.95      275.84      7.68 o 
  -7   1   6       44.25       47.76      3.32 o 
  -6   1   6     1113.00     1041.62     15.03 o 
  -5   1   6        8.15       10.84      1.22 o 
  -4   1   6        6.18        9.52      1.29 o 
  -3   1   6      487.91      461.69      5.46 o 
  -2   1   6     1135.34     1253.94     14.61 o 
  -1   1   6     2567.73     2710.98     30.69 o 
   0   1   6     2453.76     2672.06     54.95 o 
   1   1   6      201.94      205.92      7.65 o 
   2   1   6      843.80      820.14     23.65 o 
   3   1   6       11.15       12.06      1.44 o 
   4   1   6      541.90      529.02     10.22 o 
   5   1   6      865.36      916.62     16.97 o 
   6   1   6      174.21      184.22      6.93 o 
   7   1   6       15.45       20.92      4.53 o 
  -9   2   6       74.66       71.14      4.84 o 
  -8   2   6      273.89      270.50      7.49 o 
  -7   2   6      746.18      672.47     12.72 o 
  -6   2   6      390.37      385.30      6.81 o 
  -5   2   6     2629.90     2612.76     25.66 o 
  -4   2   6       27.56       25.46      1.20 o 
  -3   2   6     1917.91     1929.24     22.90 o 
  -1   2   6       30.29       49.23      1.20 o 
   0   2   6     1874.38     1899.99     39.78 o 
   1   2   6      770.62      842.76     24.58 o 
   2   2   6      444.44      459.94     14.44 o 
   3   2   6      183.51      173.06      5.66 o 
   4   2   6      246.12      248.44      6.14 o 
   5   2   6       81.90       83.85      3.91 o 
   6   2   6      102.80       92.88      4.74 o 
  -9   3   6       85.08       83.97      4.97 o 
  -8   3   6       25.57       31.27      3.54 o 
  -7   3   6      447.26      417.93      8.92 o 
  -6   3   6      273.00      262.07      4.22 o 
  -5   3   6       40.58       44.70      1.50 o 
  -4   3   6      913.15      926.92     10.43 o 
  -3   3   6       45.28       52.14      1.62 o 
  -2   3   6     1728.66     1698.61     22.42 o 
  -1   3   6       47.79       82.45      1.63 o 
   0   3   6     1354.92     1362.91     29.36 o 
   1   3   6      849.70      887.84     26.06 o 
   2   3   6      100.66       87.42      3.22 o 
   3   3   6      257.54      259.31      5.68 o 
   4   3   6        0.97       -0.88      2.24 o 
   5   3   6      437.58      407.98      9.25 o 
   6   3   6       55.34       59.05      4.53 o 
  -9   4   6      100.11       95.99      5.16 o 
  -8   4   6       67.83       69.85      4.59 o 
  -7   4   6      241.41      223.49      5.31 o 
  -6   4   6      185.04      160.29      3.09 o 
  -5   4   6      260.20      260.81      3.67 o 
  -4   4   6     1315.99     1316.17     15.89 o 
  -3   4   6      267.17      273.07      6.36 o 
  -1   4   6      731.77      738.81      8.95 o 
   0   4   6      152.52      154.86      3.46 o 
   1   4   6     2289.03     2252.22     52.57 o 
   2   4   6      164.31      156.24      3.86 o 
   3   4   6      585.86      567.89     10.70 o 
   4   4   6      185.83      188.42      6.39 o 
   5   4   6       54.84       60.21      4.09 o 
  -9   5   6       40.42       44.69      4.35 o 
  -8   5   6      335.35      334.24      8.31 o 
  -7   5   6       38.33       38.51      2.65 o 
  -6   5   6     1355.04     1288.64     13.42 o 
  -5   5   6      569.41      524.49      6.62 o 
  -4   5   6      191.08      207.66      4.61 o 
  -3   5   6      425.57      420.51      5.91 o 
  -2   5   6      289.47      148.52      7.14 o 
  -1   5   6     3918.02     3848.84     41.04 o 
   0   5   6      724.76      683.58      9.83 o 
   1   5   6       20.78       22.34      1.55 o 
   2   5   6      636.17      652.20     10.31 o 
   3   5   6        6.54        5.61      2.33 o 
   4   5   6      134.37      129.57      5.36 o 
   5   5   6       39.54       43.65      4.17 o 
  -9   6   6        9.55        6.86      3.73 o 
  -8   6   6       77.03       73.59      4.62 o 
  -7   6   6       61.64       74.06      3.25 o 
  -6   6   6      379.47      358.69      4.91 o 
  -5   6   6     1292.87     1196.93     14.96 o 
  -4   6   6        5.64        2.99      1.39 o 
  -3   6   6      280.30      287.38      5.18 o 
  -2   6   6       47.51       45.81      1.76 o 
  -1   6   6       56.84       51.41      2.20 o 
   0   6   6      278.26      274.88      5.20 o 
   1   6   6       10.80       13.67      1.88 o 
   2   6   6      410.06      408.07      8.56 o 
   3   6   6       51.09       46.83      3.31 o 
   4   6   6       30.09       26.55      3.69 o 
  -8   7   6       62.05       75.11      3.99 o 
  -7   7   6      362.00      360.60      6.38 o 
  -6   7   6        1.45        0.70      1.84 o 
  -5   7   6      746.81      718.84      9.76 o 
  -4   7   6      157.25      149.91      3.64 o 
  -3   7   6      839.68      826.96     10.66 o 
  -2   7   6      819.18      794.83     10.19 o 
  -1   7   6      108.80      103.50      2.83 o 
   0   7   6      460.01      457.94      7.74 o 
   1   7   6        0.93        1.88      2.16 o 
   2   7   6       45.81       44.49      3.20 o 
   3   7   6      272.64      284.42      7.74 o 
   4   7   6       44.28       47.72      7.44 o 
  -8   8   6      114.80      126.35      6.94 o 
  -7   8   6      227.93      217.36      6.85 o 
  -6   8   6      210.17      214.22      4.81 o 
  -5   8   6       84.58       75.68      2.91 o 
  -4   8   6     1402.68     1338.01     16.61 o 
  -3   8   6        1.40        0.82      1.64 o 
  -2   8   6      413.39      405.02      6.42 o 
  -1   8   6       37.59       37.73      1.96 o 
   0   8   6      309.91      317.69      6.40 o 
   1   8   6      397.00      378.88      7.35 o 
   2   8   6      186.97      189.18      6.24 o 
   3   8   6       68.45       70.90      5.56 o 
  -8   9   6      156.08      163.14      7.13 o 
  -7   9   6        6.33        8.52      3.32 o 
  -6   9   6      154.39      153.15      4.45 o 
  -5   9   6       14.93       22.10      2.39 o 
  -4   9   6      353.26      324.24      5.82 o 
  -3   9   6      448.23      406.60      6.54 o 
  -2   9   6       74.21       80.04      5.05 o 
  -1   9   6      365.53      355.22      7.12 o 
   0   9   6       23.14       21.98      3.04 o 
   1   9   6      489.33      483.62     10.16 o 
   2   9   6       10.08       10.71      4.04 o 
  -7  10   6       67.87       74.47      6.82 o 
  -6  10   6      207.53      199.44      5.17 o 
  -5  10   6      155.46      157.10      4.57 o 
  -4  10   6      197.26      198.01      6.71 o 
  -3  10   6      586.46      582.87     15.27 o 
  -2  10   6        0.72        3.63      2.46 o 
  -1  10   6       81.84       70.81      5.44 o 
   0  10   6      197.15      201.80      6.75 o 
   1  10   6        3.98        5.68      4.02 o 
  -6  11   6        9.13       11.66      2.87 o 
  -5  11   6      141.98      135.22      4.73 o 
  -4  11   6      104.79      111.86      5.77 o 
  -3  11   6      197.59      191.63      4.96 o 
  -2  11   6      166.02      156.20      4.50 o 
  -1  11   6       53.49       54.03      4.13 o 
   2 -14   7      291.27      300.52     15.15 o 
   3 -14   7       10.48        5.76      4.29 o 
  -1 -13   7      210.72      219.75     17.98 o 
   0 -13   7      175.21      175.80      7.07 o 
   1 -13   7       46.50       50.78      4.72 o 
   2 -13   7       77.44       80.64     12.34 o 
   3 -13   7      508.09      511.84     18.65 o 
   4 -13   7        0.62       -5.69      4.39 o 
   5 -13   7     1131.97     1071.61     32.03 o 
  -2 -12   7      124.27      128.26      7.85 o 
  -1 -12   7       67.35       59.28      4.70 o 
   0 -12   7      133.64      124.44      5.84 o 
   1 -12   7      373.91      371.71      9.15 o 
   2 -12   7       50.39       35.86      4.41 o 
   3 -12   7      293.61      288.11      8.22 o 
   4 -12   7      335.59      344.53      8.93 o 
   5 -12   7       54.28       49.91      4.52 o 
   6 -12   7      428.56      405.28      9.67 o 
  -3 -11   7      129.40      102.67      9.31 o 
  -2 -11   7       10.37       12.61      3.83 o 
  -1 -11   7      189.63      197.53      6.88 o 
   0 -11   7        1.88       -2.24      3.35 o 
   1 -11   7      112.14      120.30      5.44 o 
   2 -11   7       73.36       77.70      4.39 o 
   3 -11   7      512.60      505.91     10.68 o 
   4 -11   7      288.63      302.54      7.21 o 
   5 -11   7        8.22        4.22      3.03 o 
   6 -11   7      125.11      126.12      5.49 o 
   7 -11   7       44.81       44.61      5.93 o 
  -4 -10   7      103.50       96.73      9.30 o 
  -3 -10   7      390.73      415.49     10.83 o 
  -2 -10   7       29.18       27.93      3.72 o 
  -1 -10   7      381.65      412.41      9.22 o 
   0 -10   7       30.83       34.77      4.31 o 
   1 -10   7      300.82      296.63      9.64 o 
   2 -10   7      451.15      463.43      9.82 o 
   3 -10   7        9.23        6.53      2.60 o 
   4 -10   7      697.21      691.88     11.09 o 
   5 -10   7       38.75       40.89      3.12 o 
   6 -10   7      179.94      177.64      5.98 o 
   7 -10   7      217.77      241.86     12.94 o 
  -5  -9   7       55.89       52.72      8.44 o 
  -4  -9   7      214.94      212.73     16.58 o 
  -3  -9   7      196.04      205.84      6.72 o 
  -2  -9   7     1029.29     1082.99     18.32 o 
  -1  -9   7       89.32       83.45      4.42 o 
   0  -9   7      607.68      605.73     11.45 o 
   1  -9   7       38.62       33.78      3.19 o 
   2  -9   7      611.86      595.92      9.68 o 
   3  -9   7       80.45       89.32      2.33 o 
   4  -9   7      373.44      349.40      5.56 o 
   5  -9   7     1049.77     1040.70     13.19 o 
   6  -9   7       48.91       43.33      3.93 o 
   7  -9   7      233.24      238.06      9.47 o 
  -5  -8   7       40.03       30.57      7.33 o 
  -4  -8   7        8.07        8.75      3.79 o 
  -3  -8   7      357.27      365.80      8.43 o 
  -2  -8   7       46.82       52.64      5.40 o 
  -1  -8   7      572.77      631.82     11.64 o 
   0  -8   7      471.72      475.68      8.01 o 
   1  -8   7      208.42      204.77      4.97 o 
   2  -8   7      526.76      516.39      6.71 o 
   3  -8   7      748.09      757.25      7.75 o 
   4  -8   7      107.14       95.36      3.10 o 
   5  -8   7      474.53      481.07      8.24 o 
   6  -8   7      567.77      555.30     10.55 o 
   7  -8   7      155.47      165.78      9.44 o 
   8  -8   7      301.17      319.56      8.57 o 
  -6  -7   7        4.24        0.32      6.56 o 
  -5  -7   7       13.63       24.99      6.45 o 
  -4  -7   7      496.13      500.97     11.99 o 
  -3  -7   7       13.70        9.41      2.73 o 
  -2  -7   7     2860.46     2946.23     53.62 o 
  -1  -7   7      128.45      135.48      3.61 o 
   0  -7   7      425.96      414.11      5.96 o 
   1  -7   7     1116.31     1107.69     13.37 o 
   2  -7   7       60.48       59.43      1.98 o 
   3  -7   7      643.19      627.56      7.02 o 
   4  -7   7      169.85      191.33      4.15 o 
   5  -7   7      425.37      397.40      7.09 o 
   6  -7   7      347.87      344.97      7.69 o 
   7  -7   7        0.14        0.52      3.28 o 
   8  -7   7       83.21       92.55      5.04 o 
  -7  -6   7        0.59       -3.99      7.14 o 
  -6  -6   7       80.75       79.46      5.14 o 
  -5  -6   7        2.54        5.14      3.46 o 
  -4  -6   7      318.46      345.44      9.88 o 
  -3  -6   7     1075.30     1064.24     14.75 o 
  -2  -6   7      103.26      105.80      3.08 o 
  -1  -6   7     2244.40     2294.85     23.10 o 
   0  -6   7       68.98       78.06      2.14 o 
   1  -6   7     1372.72     1339.38     15.71 o 
   2  -6   7      356.84      359.96      4.80 o 
   3  -6   7      250.99      245.97      4.26 o 
   4  -6   7      387.45      384.92      5.77 o 
   5  -6   7       26.53       18.03      3.19 o 
   6  -6   7      411.61      388.55      8.06 o 
   7  -6   7      140.94      143.38      5.97 o 
   8  -6   7      149.83      159.30      6.30 o 
  -7  -5   7      113.13       98.69      5.63 o 
  -6  -5   7        7.77       11.17      3.79 o 
  -5  -5   7       54.25       58.77      4.17 o 
  -4  -5   7        1.77        3.41      2.29 o 
  -3  -5   7      149.76      146.51      3.71 o 
  -2  -5   7       10.56       11.59      1.16 o 
  -1  -5   7     1387.96     1430.46     16.21 o 
   0  -5   7     1624.10     1652.61     19.18 o 
   1  -5   7      397.14      369.75      4.98 o 
   2  -5   7      302.79      257.41      3.94 o 
   3  -5   7       98.38      104.46      3.10 o 
   4  -5   7     1371.04     1365.51     14.77 o 
   5  -5   7        7.28        8.62      2.24 o 
   6  -5   7      126.33      118.05      4.43 o 
   7  -5   7      270.20      264.48      6.89 o 
   8  -5   7        0.99        1.83      3.61 o 
  -7  -4   7       82.67       71.62      5.21 o 
  -6  -4   7       44.57       43.62      4.17 o 
  -5  -4   7      244.24      228.36     22.27 o 
  -4  -4   7       58.59       56.05      2.97 o 
  -3  -4   7      532.81      554.32      6.10 o 
  -2  -4   7       27.04       16.48      1.15 o 
  -1  -4   7        7.87        5.73      0.99 o 
   0  -4   7     3190.25     3197.52     38.70 o 
   1  -4   7      214.67      241.98      4.52 o 
   2  -4   7     5403.89     5200.81     70.93 o 
   3  -4   7      614.37      481.16     68.48 o 
   4  -4   7      248.40      227.49      3.69 o 
   5  -4   7      662.83      664.70      9.83 o 
   6  -4   7      415.43      400.29      7.78 o 
   7  -4   7      361.14      345.92      7.58 o 
   8  -4   7      117.38      117.09      5.24 o 
  -8  -3   7      110.65      139.75      7.26 o 
  -7  -3   7      289.57      282.47      7.97 o 
  -6  -3   7       36.41       36.81      3.33 o 
  -5  -3   7      139.41      153.22      5.03 o 
  -4  -3   7       43.65       43.65      2.15 o 
  -3  -3   7      149.78      167.51      2.61 o 
  -2  -3   7     2728.15     2811.56     31.85 o 
  -1  -3   7        6.67        4.37      0.77 o 
   0  -3   7      218.98      211.34      3.85 o 
   1  -3   7      414.22      393.50     17.58 o 
   2  -3   7      108.82       91.85      2.98 o 
   4  -3   7      194.91      176.82      4.11 o 
   5  -3   7      673.97      667.80     10.55 o 
   6  -3   7      196.96      210.18      5.30 o 
   7  -3   7      100.87      107.02      4.41 o 
  -8  -2   7      115.42      116.44      9.98 o 
  -7  -2   7       57.28       62.33      6.19 o 
  -6  -2   7      825.32      790.06     14.25 o 
  -5  -2   7      198.70      178.49      4.38 o 
  -4  -2   7      568.35      536.40      6.49 o 
  -3  -2   7        7.05       10.92      1.03 o 
  -2  -2   7     1367.76     1384.67     16.01 o 
  -1  -2   7      421.13      416.50      5.80 o 
   1  -2   7     2958.35     3119.69     42.46 o 
   2  -2   7      186.65      201.69      4.17 o 
   3  -2   7      523.82      508.06     10.62 o 
   4  -2   7      212.72      198.32      4.07 o 
   5  -2   7      157.41      163.16      4.24 o 
   6  -2   7      239.09      237.50      5.50 o 
   7  -2   7        4.55        8.02      4.46 o 
  -8  -1   7       66.16       52.32      5.65 o 
  -7  -1   7       53.68       52.32      9.71 o 
  -6  -1   7      501.76      496.97      9.90 o 
  -5  -1   7      267.10      240.77      4.96 o 
  -4  -1   7      851.34      861.16      9.61 o 
  -3  -1   7     1537.43     1603.81     17.15 o 
  -2  -1   7        1.80        1.16      0.86 o 
  -1  -1   7     1964.47     1883.68    164.42 o 
   0  -1   7      220.55      265.46      3.43 o 
   1  -1   7      799.32      776.27     18.13 o 
   2  -1   7      265.10      250.89      7.15 o 
   3  -1   7      388.06      359.86      8.62 o 
   4  -1   7      752.47      757.85     13.77 o 
   5  -1   7       63.42       58.87      2.51 o 
   6  -1   7      446.16      456.50     10.43 o 
   7  -1   7       27.02       20.25      4.08 o 
  -8   0   7      170.55      152.96      6.22 o 
  -7   0   7      268.44      238.20      6.77 o 
  -6   0   7        6.94        4.49      1.83 o 
  -5   0   7     1456.67     1466.65     16.08 o 
  -4   0   7      322.67      297.17      4.11 o 
  -3   0   7      535.64      505.01      5.98 o 
  -2   0   7      752.29      768.09      9.28 o 
  -1   0   7     1398.48     1485.64     18.73 o 
   0   0   7     1126.41     1111.15     23.60 o 
   1   0   7      451.44      500.91     15.40 o 
   2   0   7     2371.97     2448.28     67.04 o 
   3   0   7      247.89      254.08      5.22 o 
   4   0   7     1369.75     1360.60     28.87 o 
   5   0   7      272.84      271.16      7.13 o 
   6   0   7        9.31       11.00      4.02 o 
   7   0   7      386.21      378.68     11.35 o 
  -9   1   7        1.71        0.41      3.77 o 
  -8   1   7      125.42      122.94      5.78 o 
  -7   1   7      126.48      109.80      5.05 o 
  -6   1   7       63.27       65.03      2.71 o 
  -5   1   7       48.56       50.15      1.74 o 
  -4   1   7      358.22      356.23      4.69 o 
  -3   1   7     1449.57     1418.97     16.73 o 
  -2   1   7      277.11      221.13      9.90 o 
  -1   1   7        1.93        0.99      0.43 o 
   0   1   7     1933.90     1987.34     41.49 o 
   1   1   7       94.51       78.50      5.02 o 
   2   1   7      217.11      213.75      8.28 o 
   3   1   7     1743.67     1763.45     29.60 o 
   4   1   7      231.58      227.18      5.59 o 
   5   1   7      599.81      625.02     12.45 o 
   6   1   7        0.46        1.42      3.31 o 
  -9   2   7        2.73        8.89      3.79 o 
  -8   2   7       18.56       21.90      3.38 o 
  -7   2   7      421.46      423.40      9.10 o 
  -6   2   7       72.65       74.02      3.25 o 
  -5   2   7     1619.56     1615.64     17.60 o 
  -4   2   7      690.25      713.05      8.27 o 
  -3   2   7      480.88      484.59      6.52 o 
  -2   2   7     1389.36     1378.35     16.11 o 
  -1   2   7       46.74       35.11      1.15 o 
   0   2   7      790.75      825.30     18.49 o 
   1   2   7      261.46      267.85      9.90 o 
   2   2   7      168.76      176.49      7.76 o 
   3   2   7      400.21      380.74      7.36 o 
   4   2   7       29.27       29.27      6.26 o 
   5   2   7      355.90      358.11      8.38 o 
   6   2   7      183.89      173.53     12.23 o 
  -9   3   7       45.82       47.32      4.36 o 
  -8   3   7      109.82      120.65      5.27 o 
  -7   3   7       60.24       57.04      2.90 o 
  -6   3   7      689.82      698.59      7.87 o 
  -5   3   7       40.65       47.50      1.76 o 
  -4   3   7      840.91      841.83     10.55 o 
  -3   3   7      133.23      159.96      2.96 o 
  -2   3   7     2664.22     2726.31     34.20 o 
  -1   3   7     2262.36     2302.86     30.10 o 
   0   3   7        0.73        1.46      3.16 o 
   1   3   7      802.64      795.32     24.02 o 
   2   3   7        4.87        3.33      3.37 o 
   3   3   7      278.51      281.54      6.00 o 
   4   3   7      286.54      275.99      6.84 o 
   5   3   7       20.67       21.02      3.25 o 
   6   3   7      329.00      332.65      9.14 o 
  -9   4   7       12.41       15.19      3.86 o 
  -8   4   7       15.60       19.15      3.24 o 
  -7   4   7        7.90       10.47      2.16 o 
  -6   4   7      555.00      550.02      6.55 o 
  -5   4   7     1214.13     1199.17     14.79 o 
  -4   4   7       43.02       38.16      1.76 o 
  -3   4   7      629.48      649.54     11.01 o 
  -2   4   7      599.94      522.74      9.21 o 
  -1   4   7      972.40      933.05     12.84 o 
   0   4   7      299.83      295.23      8.93 o 
   1   4   7      318.06      327.16      9.68 o 
   2   4   7      154.88      152.05      4.74 o 
   3   4   7       20.47       22.61      2.66 o 
   4   4   7      103.82      102.17      5.81 o 
   5   4   7       28.64       23.07      3.57 o 
  -9   5   7        0.72        1.72      3.62 o 
  -8   5   7      131.14      131.39      4.72 o 
  -7   5   7       20.54       26.31      2.49 o 
  -6   5   7       13.65       11.48      1.66 o 
  -5   5   7        9.46       16.45      1.79 o 
  -4   5   7      131.15      121.43      3.30 o 
  -3   5   7      609.38      578.24      8.18 o 
  -2   5   7      689.67      666.11      8.47 o 
  -1   5   7     1924.57     1889.91     25.19 o 
   0   5   7      267.40      281.63      4.95 o 
   1   5   7      267.32      267.46      5.12 o 
   2   5   7      645.94      621.77     11.38 o 
   3   5   7       12.58        9.04      2.38 o 
   4   5   7      212.81      191.85      9.07 o 
   5   5   7      110.74       94.39      5.00 o 
  -9   6   7        1.96        7.60      3.82 o 
  -8   6   7      111.39      113.98      4.97 o 
  -7   6   7      186.11      190.21      5.35 o 
  -6   6   7        4.22        4.67      1.79 o 
  -5   6   7      566.32      515.05      7.50 o 
  -4   6   7        6.45        4.28      1.62 o 
  -3   6   7      129.27      122.27      4.03 o 
  -2   6   7       50.11       50.09      2.53 o 
  -1   6   7       14.59       15.54      1.82 o 
   0   6   7     2673.83     2625.99     34.82 o 
   1   6   7      556.64      540.97      8.43 o 
   2   6   7      130.26      127.03      4.42 o 
   3   6   7      172.02      161.21      5.63 o 
   4   6   7       31.59       29.23      6.12 o 
  -8   7   7       33.05       40.45      4.12 o 
  -7   7   7      212.87      216.07      6.74 o 
  -6   7   7      114.58      123.16      4.53 o 
  -5   7   7      280.21      266.33      5.02 o 
  -4   7   7      847.74      806.92     10.61 o 
  -3   7   7       94.88       87.58      2.91 o 
  -2   7   7      352.11      348.77      5.35 o 
  -1   7   7        8.41        5.44      1.98 o 
   0   7   7      330.57      325.81      6.26 o 
   1   7   7      582.06      593.48      9.52 o 
   2   7   7        5.58        9.97      2.86 o 
   3   7   7       34.27       36.38     12.40 o 
  -8   8   7        5.89        6.65      3.72 o 
  -7   8   7      114.62      119.15      6.43 o 
  -6   8   7      290.23      284.24      5.54 o 
  -5   8   7       10.35       10.36      2.15 o 
  -4   8   7      196.39      198.21      4.39 o 
  -3   8   7      119.65      127.04      6.19 o 
  -2   8   7      189.44      192.35      4.00 o 
  -1   8   7       72.14       65.92      3.11 o 
   0   8   7       47.45       49.49      3.10 o 
   1   8   7      383.73      376.92      8.42 o 
   2   8   7        3.52        9.17      4.19 o 
  -7   9   7       49.89       60.11      5.75 o 
  -6   9   7      285.98      293.59      5.85 o 
  -5   9   7      240.76      250.74      5.26 o 
  -4   9   7       84.90       92.38      3.39 o 
  -3   9   7      160.93      162.14      4.13 o 
  -2   9   7       71.96       69.46      2.62 o 
  -1   9   7      579.03      567.58      9.69 o 
   0   9   7        8.34        6.08      3.04 o 
   1   9   7      364.94      361.87      8.69 o 
  -7  10   7        3.96        2.72      3.62 o 
  -6  10   7       94.52      110.85      5.78 o 
  -5  10   7      285.29      284.31      6.41 o 
  -4  10   7       26.60       26.98      2.71 o 
  -3  10   7       65.02       59.67      2.96 o 
  -2  10   7       50.92       48.74      3.54 o 
  -1  10   7        1.84        3.14      3.16 o 
   0  10   7       61.30       69.40      4.12 o 
  -5  11   7      211.19      216.10      6.67 o 
  -4  11   7       25.20       25.92      3.48 o 
  -3  11   7      103.15      106.56      5.39 o 
  -2  11   7       72.02       70.01      6.09 o 
   2 -14   8      179.44      184.50     15.57 o 
   3 -14   8      224.00      220.29     12.51 o 
  -1 -13   8      489.14      549.03     32.66 o 
   0 -13   8        2.70        3.35      5.30 o 
   1 -13   8       35.76       25.06      5.62 o 
   2 -13   8       52.29       48.54      5.73 o 
   3 -13   8      370.22      372.14     13.54 o 
   4 -13   8       48.12       49.33      5.97 o 
   5 -13   8       12.37       11.48      4.28 o 
  -2 -12   8        2.77       -0.02      4.04 o 
  -1 -12   8       96.54       98.62      5.50 o 
   0 -12   8       75.75       71.73      6.11 o 
   1 -12   8      191.01      202.87      9.16 o 
   2 -12   8       24.08       29.28      4.14 o 
   3 -12   8       58.08       56.40      4.46 o 
   4 -12   8      124.34      126.34      6.00 o 
   5 -12   8      134.23      124.71      7.07 o 
   6 -12   8      209.44      213.10      7.13 o 
  -3 -11   8      127.56      131.09      6.97 o 
  -2 -11   8        1.17       -3.35      3.76 o 
  -1 -11   8      182.16      208.88      9.24 o 
   0 -11   8      342.66      365.49     11.34 o 
   1 -11   8      132.46      130.35      7.36 o 
   2 -11   8      400.54      405.51     11.23 o 
   3 -11   8       10.70       12.84      3.08 o 
   4 -11   8      789.72      778.48     12.41 o 
   5 -11   8      171.29      165.96      6.04 o 
   6 -11   8       60.56       60.80      3.96 o 
  -4 -10   8        0.52        7.32      7.29 o 
  -3 -10   8      141.87      146.16      7.40 o 
  -2 -10   8      168.27      170.66      6.51 o 
  -1 -10   8       20.44       20.19      3.48 o 
   0 -10   8      717.31      732.50     17.10 o 
   1 -10   8      139.53      148.15      7.52 o 
   2 -10   8      166.29      174.48      6.15 o 
   3 -10   8      146.09      145.99      5.09 o 
   4 -10   8       50.47       51.19      3.26 o 
   5 -10   8      305.23      311.59      6.67 o 
   6 -10   8       24.19       27.67      7.32 o 
   7 -10   8       43.12       31.13      7.92 o 
  -5  -9   8        9.36       19.76      7.74 o 
  -4  -9   8       30.87       25.09      4.48 o 
  -3  -9   8       22.90       28.37      4.92 o 
  -2  -9   8      478.74      512.20     10.48 o 
  -1  -9   8       16.32       18.73      3.08 o 
   0  -9   8      321.24      361.14      9.10 o 
   1  -9   8     1271.64     1341.71     21.90 o 
   2  -9   8      375.69      408.08      5.94 o 
   3  -9   8      251.26      265.74      4.41 o 
   4  -9   8        4.14        6.95      1.83 o 
   5  -9   8      605.84      620.14     10.20 o 
   6  -9   8        3.26        9.28      3.54 o 
   7  -9   8       42.70       40.43      4.43 o 
  -5  -8   8       79.16       96.15      6.05 o 
  -4  -8   8      120.44      126.34      6.61 o 
  -3  -8   8      162.48      170.71      6.25 o 
  -2  -8   8      135.00      147.79      5.67 o 
  -1  -8   8      312.19      328.20      8.09 o 
   0  -8   8       14.70       18.95      3.01 o 
   1  -8   8      896.78      923.48     10.66 o 
   2  -8   8     1053.59     1055.11     11.93 o 
   3  -8   8      870.22      931.71      9.95 o 
   4  -8   8      397.79      412.54      6.56 o 
   5  -8   8      137.06      138.00      4.92 o 
   6  -8   8      561.41      593.59     11.10 o 
   7  -8   8        4.80       10.31      3.85 o 
  -6  -7   8      100.83       83.33      5.58 o 
  -5  -7   8      362.23      368.61     13.99 o 
  -4  -7   8       80.55       86.13      9.41 o 
  -3  -7   8       96.33      109.63      4.98 o 
  -2  -7   8        7.91       11.45      2.13 o 
  -1  -7   8      640.02      648.75      7.91 o 
   0  -7   8      178.88      188.21      4.18 o 
   1  -7   8       62.23       63.36      2.06 o 
   2  -7   8      167.57      155.87      3.28 o 
   3  -7   8       12.63       21.68      2.13 o 
   4  -7   8      406.87      421.65      6.42 o 
   5  -7   8       32.33       39.95      3.60 o 
   6  -7   8      372.72      378.12      8.17 o 
   7  -7   8       57.44       66.51      4.55 o 
  -6  -6   8       43.76       50.51      4.91 o 
  -5  -6   8      611.29      603.91     13.92 o 
  -4  -6   8        2.61        1.95      2.65 o 
  -3  -6   8       28.40       25.27      2.73 o 
  -2  -6   8       65.68       65.10      2.48 o 
  -1  -6   8      813.60      811.59      9.94 o 
   0  -6   8      423.47      429.77      6.61 o 
   1  -6   8      203.34      187.87      3.46 o 
   2  -6   8     1079.93     1046.52     15.60 o 
   3  -6   8      139.05      121.89      4.34 o 
   4  -6   8      619.26      668.52      8.69 o 
   5  -6   8      222.60      232.96      7.31 o 
   6  -6   8      199.18      204.93      5.93 o 
   7  -6   8      407.93      430.66      9.08 o 
  -7  -5   8       32.97       42.03      5.00 o 
  -6  -5   8        0.30        0.15      6.94 o 
  -5  -5   8      496.00      474.52     11.54 o 
  -4  -5   8      433.29      463.74     10.91 o 
  -3  -5   8     1198.89     1206.25     18.61 o 
  -2  -5   8     1997.26     2071.29     23.14 o 
  -1  -5   8      240.04      257.87      4.55 o 
   0  -5   8     1071.36     1016.74     11.88 o 
   1  -5   8      133.18      124.08      4.19 o 
   2  -5   8     1088.59     1064.10     15.62 o 
   3  -5   8      841.34      851.62     12.90 o 
   4  -5   8       22.02       18.18      1.73 o 
   5  -5   8      254.39      266.12      6.05 o 
   6  -5   8      116.96      123.87      4.81 o 
   7  -5   8      166.50      165.91      5.75 o 
  -7  -4   8      280.62      298.07     19.69 o 
  -6  -4   8      101.00      109.64     19.35 o 
  -5  -4   8        5.78        4.77      2.50 o 
  -4  -4   8     1228.96     1223.73     17.13 o 
  -3  -4   8      342.10      383.02      5.06 o 
  -2  -4   8      346.10      302.38      4.39 o 
  -1  -4   8     1512.00     1572.98     19.66 o 
   0  -4   8     1117.61     1125.36     16.25 o 
   1  -4   8     1656.00     1586.56     22.41 o 
   3  -4   8      253.47      237.77     11.56 o 
   4  -4   8       13.90       16.77      1.71 o 
   5  -4   8      528.37      536.97      9.08 o 
   6  -4   8       47.91       50.25      3.27 o 
   7  -4   8       13.23       12.68      3.01 o 
  -8  -3   8        3.60        6.06      6.48 o 
  -7  -3   8        4.48        0.75      4.32 o 
  -6  -3   8      246.00      230.63      8.60 o 
  -5  -3   8       51.97       41.43      3.82 o 
  -4  -3   8      455.21      497.71      6.91 o 
  -3  -3   8      626.71      681.44      8.65 o 
  -2  -3   8        9.43        8.04      0.94 o 
  -1  -3   8       27.31       18.53      1.04 o 
   0  -3   8      161.65      162.23      3.34 o 
   1  -3   8     1366.52      916.29     22.87 o 
   2  -3   8      390.20      343.52      7.69 o 
   3  -3   8      368.31      359.32      6.02 o 
   4  -3   8      173.88      176.74      3.52 o 
   5  -3   8       29.90       35.55      2.30 o 
   6  -3   8      419.34      429.36      7.94 o 
   7  -3   8        9.90       11.01      2.92 o 
  -8  -2   8       94.82       75.91     13.52 o 
  -7  -2   8       19.72        9.02      5.87 o 
  -6  -2   8      138.46      129.98      6.69 o 
  -5  -2   8      435.65      389.88      8.10 o 
  -4  -2   8      465.11      469.93      6.51 o 
  -3  -2   8     1647.76     1691.96     19.65 o 
  -2  -2   8        0.18        1.21      0.78 o 
  -1  -2   8     1386.44     1399.16     17.96 o 
   0  -2   8      249.78      250.86      7.11 o 
   1  -2   8      445.23      435.50      5.90 o 
   2  -2   8      681.68      660.78      8.22 o 
   3  -2   8        0.89        0.25      1.51 o 
   4  -2   8      681.35      683.72     12.78 o 
   5  -2   8       59.72       51.79      2.46 o 
   6  -2   8      160.89      187.09      6.68 o 
   7  -2   8       88.68       99.86      5.53 o 
  -8  -1   8       98.41       96.81      6.92 o 
  -7  -1   8      140.62      136.52      7.38 o 
  -6  -1   8        2.10        2.07      2.32 o 
  -5  -1   8      260.65      296.37      4.89 o 
  -4  -1   8      118.96      111.14      2.55 o 
  -3  -1   8      715.06      738.43      8.40 o 
  -2  -1   8      484.91      530.84      6.75 o 
   0  -1   8     1278.14     1283.11     14.76 o 
   1  -1   8      407.09      431.40      8.58 o 
   2  -1   8      507.17      471.22     12.32 o 
   3  -1   8      492.49      489.01      7.49 o 
   4  -1   8       13.16       13.02      2.13 o 
   5  -1   8       10.66        8.43      2.68 o 
   6  -1   8        8.04        8.62      3.31 o 
   7  -1   8      461.28      460.87     11.19 o 
  -8   0   8       62.58       67.90      7.32 o 
  -7   0   8      175.11      183.00     11.51 o 
  -6   0   8        0.53       -0.89      2.16 o 
  -5   0   8      502.98      481.18      6.20 o 
  -4   0   8      734.65      757.02      8.74 o 
  -3   0   8      508.23      531.96      6.29 o 
  -2   0   8     2227.47     2450.69     28.20 o 
  -1   0   8      128.79      124.24      1.92 o 
   0   0   8     1082.33     1062.10     22.85 o 
   1   0   8      275.43      305.65     10.75 o 
   2   0   8     1639.78     1711.12     47.68 o 
   3   0   8      396.35      385.55      7.28 o 
   4   0   8       23.48       28.24      2.53 o 
   5   0   8       73.26       74.87      3.71 o 
   6   0   8      152.42      157.12      7.77 o 
  -9   1   8      543.10      528.60     24.22 o 
  -8   1   8       11.83       16.00      4.64 o 
  -7   1   8       76.57       73.21      5.11 o 
  -6   1   8      198.08      182.98      4.63 o 
  -5   1   8        1.91        3.47      1.19 o 
  -4   1   8      851.12      855.58      9.74 o 
  -3   1   8      715.11      758.52      9.43 o 
  -2   1   8     1130.86     1123.15     34.61 o 
  -1   1   8     3121.12     3374.30     43.55 o 
   0   1   8       42.33       29.90      2.69 o 
   1   1   8     1101.05     1108.79     32.06 o 
   2   1   8       19.92       19.69      3.44 o 
   3   1   8      500.33      510.55     13.45 o 
   4   1   8      186.52      177.32      5.11 o 
   5   1   8       46.60       48.35      5.60 o 
   6   1   8        6.15        4.40      3.46 o 
  -9   2   8       79.25       68.50      6.43 o 
  -8   2   8      336.20      315.38     10.75 o 
  -7   2   8       15.89       18.54      3.28 o 
  -6   2   8     1020.50     1000.44     11.61 o 
  -5   2   8       78.26       80.84      2.33 o 
  -4   2   8       39.70       43.91      1.76 o 
  -3   2   8      199.29      181.71      3.19 o 
  -2   2   8        5.43        5.52      0.90 o 
  -1   2   8      223.80      217.49      4.42 o 
   0   2   8       95.21      104.11      4.89 o 
   1   2   8      555.49      555.35     13.60 o 
   2   2   8       74.65       72.98      5.98 o 
   3   2   8      402.47      390.52     10.77 o 
   4   2   8      127.89      130.67      4.79 o 
   5   2   8       17.59       17.30      3.10 o 
   6   2   8       12.41       13.10      3.68 o 
  -9   3   8        1.67       -2.74      5.47 o 
  -8   3   8      136.95      120.68      7.55 o 
  -7   3   8       45.14       38.35      3.24 o 
  -6   3   8       66.79       73.23      3.55 o 
  -5   3   8      125.58      142.98      3.34 o 
  -4   3   8      594.13      624.95      8.22 o 
  -3   3   8      573.55      564.42      8.44 o 
  -2   3   8       37.48       40.49      1.24 o 
  -1   3   8      144.75      133.49      2.31 o 
   0   3   8       25.08       25.51      3.30 o 
   1   3   8      145.27      148.36      6.39 o 
   2   3   8     1314.29     1327.08     38.28 o 
   3   3   8       71.97       67.12      3.38 o 
   4   3   8      254.90      256.95      6.45 o 
   5   3   8       68.42       66.98      4.04 o 
  -9   4   8       25.25       18.30      5.26 o 
  -8   4   8      629.51      612.92     12.37 o 
  -7   4   8      387.63      350.85      8.21 o 
  -6   4   8       13.43        9.98      1.78 o 
  -5   4   8     1116.21     1062.09     13.33 o 
  -4   4   8        6.44        1.01      1.29 o 
  -3   4   8      693.76      694.73      8.87 o 
  -2   4   8     1018.77      966.76     10.51 o 
  -1   4   8      496.70      499.72      7.45 o 
   0   4   8      303.26      288.93      9.08 o 
   1   4   8       12.56       14.49      3.73 o 
   2   4   8       22.12       25.89      2.49 o 
   3   4   8      200.16      190.93      5.05 o 
   4   4   8      228.20      214.62      6.14 o 
   5   4   8      151.74      139.18      6.04 o 
  -9   5   8       46.70       50.92     11.17 o 
  -8   5   8       87.77       96.23      4.81 o 
  -7   5   8      440.05      437.91      8.27 o 
  -6   5   8       33.94       33.50      2.19 o 
  -5   5   8      112.45      126.35      3.41 o 
  -4   5   8     1437.80     1349.30     16.42 o 
  -3   5   8        3.32        2.65      1.24 o 
  -2   5   8      238.34      244.69      3.90 o 
  -1   5   8      409.28      393.71      6.35 o 
   0   5   8      765.29      741.08     12.86 o 
   1   5   8      132.77      133.48      4.43 o 
   2   5   8      172.98      156.03      4.12 o 
   3   5   8       41.31       40.91      2.90 o 
   4   5   8        0.04       -2.24      3.40 o 
  -8   6   8        4.26        5.61      3.40 o 
  -7   6   8       93.29       93.01      4.73 o 
  -6   6   8      256.41      233.25      4.79 o 
  -5   6   8        2.89        1.88      1.74 o 
  -4   6   8      336.41      361.99      7.47 o 
  -3   6   8        1.03        2.08      1.37 o 
  -2   6   8      131.36      127.32      3.26 o 
  -1   6   8      458.66      458.02      7.43 o 
   0   6   8      170.40      151.08      4.07 o 
   1   6   8       16.02       13.00      2.05 o 
   2   6   8        0.02       -1.76      2.40 o 
   3   6   8      319.07      298.35      9.89 o 
  -8   7   8      233.44      221.13      9.20 o 
  -7   7   8       13.96       14.34      2.43 o 
  -6   7   8      413.79      401.95      6.64 o 
  -5   7   8      195.31      177.39      4.21 o 
  -4   7   8       47.65       52.10      2.35 o 
  -3   7   8      224.01      227.37      4.29 o 
  -2   7   8      157.61      152.75      5.85 o 
  -1   7   8      185.27      189.88      6.83 o 
   0   7   8       27.08       25.24      2.65 o 
   1   7   8       27.04       28.78      2.75 o 
   2   7   8       17.39       21.44      3.29 o 
   3   7   8       34.47       38.56      3.86 o 
  -8   8   8        3.84        1.56      4.68 o 
  -7   8   8      126.95      130.26      4.77 o 
  -6   8   8      179.18      170.41      4.51 o 
  -5   8   8       62.44       58.96      4.46 o 
  -4   8   8        5.03        6.12      2.30 o 
  -3   8   8      268.41      258.62      4.79 o 
  -2   8   8        3.25        1.98      2.71 o 
  -1   8   8       65.48       65.23      3.26 o 
   0   8   8      154.74      148.76      4.94 o 
   1   8   8       16.00       18.74      3.49 o 
   2   8   8        9.95       10.82      3.79 o 
  -7   9   8       80.79       82.80      3.68 o 
  -6   9   8        4.03        2.43      2.38 o 
  -5   9   8      652.10      648.75     11.99 o 
  -4   9   8        3.62        1.35      2.15 o 
  -3   9   8      196.57      196.92      4.47 o 
  -2   9   8      160.78      149.69      5.16 o 
  -1   9   8       87.23      102.22      4.16 o 
   0   9   8       85.93       82.74      4.07 o 
   1   9   8       97.67       91.84      4.97 o 
  -6  10   8      168.31      155.31      6.48 o 
  -5  10   8       11.36       14.81      2.71 o 
  -4  10   8      478.42      464.39      8.57 o 
  -3  10   8        0.41       -0.24      2.25 o 
  -2  10   8      168.14      159.49     10.97 o 
  -1  10   8        7.86        5.04      3.33 o 
   0 -13   9        0.58        2.90      5.62 o 
   1 -13   9      354.20      352.84     11.85 o 
   2 -13   9      308.42      313.50     10.27 o 
   3 -13   9       28.87       22.43      4.42 o 
   4 -13   9      329.52      319.93      8.84 o 
   5 -13   9       71.15       68.29      4.91 o 
  -2 -12   9       28.71       27.58      4.60 o 
  -1 -12   9       52.46       43.71      6.06 o 
   0 -12   9      176.19      189.35      9.17 o 
   1 -12   9        8.65       13.68      5.69 o 
   2 -12   9      436.45      435.73     10.13 o 
   3 -12   9       46.49       47.54      4.43 o 
   4 -12   9      348.91      370.16      8.03 o 
   5 -12   9      326.92      338.40      9.32 o 
  -3 -11   9      127.38      132.40      7.25 o 
  -2 -11   9      344.76      353.02     11.37 o 
  -1 -11   9      115.46      129.06      7.82 o 
   0 -11   9      380.47      399.01     11.94 o 
   1 -11   9       25.85       30.50      5.03 o 
   2 -11   9      320.61      339.01      7.35 o 
   3 -11   9      304.01      312.81      7.08 o 
   4 -11   9        2.08        1.49      3.67 o 
   5 -11   9      340.12      376.55      7.67 o 
   6 -11   9        6.50        1.48      6.88 o 
  -4 -10   9      238.52      256.26     14.25 o 
  -3 -10   9       16.79       15.61      4.24 o 
  -2 -10   9      394.39      417.58     12.09 o 
  -1 -10   9        6.38        7.24      4.45 o 
   0 -10   9      122.61      120.72      7.16 o 
   1 -10   9      227.06      243.30      6.16 o 
   2 -10   9       41.36       39.22      3.07 o 
   3 -10   9      727.68      719.80     11.45 o 
   4 -10   9        8.01        3.00      2.28 o 
   5 -10   9      228.69      236.92      6.59 o 
   6 -10   9      247.46      259.21      7.84 o 
   7 -10   9       23.00       49.24      8.43 o 
  -5  -9   9       49.47       47.91      5.31 o 
  -4  -9   9      221.77      247.03     19.38 o 
  -3  -9   9       28.51       31.88      3.89 o 
  -2  -9   9       70.53       65.94      5.29 o 
  -1  -9   9     1336.17     1428.43     29.58 o 
   0  -9   9      411.65      425.66     10.56 o 
   1  -9   9      410.25      414.22      7.65 o 
   2  -9   9        9.68        9.72      1.87 o 
   3  -9   9      578.29      559.92      6.88 o 
   4  -9   9      478.08      448.77      7.22 o 
   5  -9   9       24.48       31.59      3.27 o 
   6  -9   9      591.70      648.86     14.16 o 
   7  -9   9       27.25       24.13      4.18 o 
  -5  -8   9       45.12       35.47      5.03 o 
  -4  -8   9       17.10       21.92      5.08 o 
  -3  -8   9      164.33      179.88      9.18 o 
  -2  -8   9      170.35      175.60      9.48 o 
  -1  -8   9      949.91      978.79     14.28 o 
   0  -8   9      687.72      710.23      9.52 o 
   1  -8   9      700.77      670.35      8.23 o 
   2  -8   9      867.28      882.60     10.28 o 
   3  -8   9      234.85      222.28      4.38 o 
   4  -8   9      710.95      669.01     11.17 o 
   5  -8   9       39.12       42.02      3.64 o 
   6  -8   9      151.20      168.49     10.33 o 
   7  -8   9      278.62      307.25      8.04 o 
  -6  -7   9      185.92      192.02     16.83 o 
  -5  -7   9      114.96      109.63      9.10 o 
  -4  -7   9        2.12        1.29      4.06 o 
  -3  -7   9      869.87      868.06     19.31 o 
  -2  -7   9      249.15      254.49      7.29 o 
  -1  -7   9      276.91      278.09      4.82 o 
   0  -7   9     1440.91     1447.88     18.74 o 
   1  -7   9      123.67      123.55      3.74 o 
   2  -7   9     1227.95     1213.54     14.50 o 
   3  -7   9      282.01      277.19      5.58 o 
   4  -7   9      700.25      656.77      8.87 o 
   5  -7   9      246.68      243.46      7.66 o 
   6  -7   9       10.68       13.35      3.30 o 
   7  -7   9      373.72      391.04     10.22 o 
  -6  -6   9        1.33       -0.23      5.93 o 
  -5  -6   9       40.44       34.10      5.83 o 
  -4  -6   9      238.56      219.84      8.36 o 
  -3  -6   9      377.32      387.53      9.77 o 
  -2  -6   9      791.33      807.10     11.28 o 
  -1  -6   9       19.76       16.88      1.53 o 
   0  -6   9     1353.40     1323.87     15.37 o 
   1  -6   9     1036.29     1012.48     11.95 o 
   2  -6   9       12.57       13.71      3.83 o 
   3  -6   9     1070.58     1058.88     14.34 o 
   4  -6   9      122.48      111.69      3.36 o 
   5  -6   9     1057.08     1081.33     16.73 o 
   6  -6   9       30.39       27.93      3.33 o 
   7  -6   9       15.16       13.97      3.97 o 
  -7  -5   9      198.86      177.47     11.47 o 
  -6  -5   9       75.10       58.49      6.91 o 
  -5  -5   9      477.43      420.24     15.65 o 
  -4  -5   9      196.26      213.36      7.14 o 
  -3  -5   9      325.96      311.37      6.46 o 
  -2  -5   9      642.24      633.88      9.02 o 
  -1  -5   9        8.08        9.22      1.35 o 
   0  -5   9     1849.96     1790.21     20.12 o 
   1  -5   9     2134.30     2127.91     29.93 o 
   2  -5   9      505.69      534.40      8.69 o 
   3  -5   9       54.28       62.48      3.99 o 
   4  -5   9      167.68      170.50      4.23 o 
   5  -5   9      300.66      298.57      6.47 o 
   6  -5   9      321.59      308.35      8.21 o 
   7  -5   9       94.72       95.46      4.55 o 
  -7  -4   9       10.74        1.16      6.00 o 
  -6  -4   9      339.76      345.45     19.16 o 
  -5  -4   9       44.21       32.41      3.92 o 
  -4  -4   9      586.63      581.31     10.87 o 
  -3  -4   9      136.90      149.79      3.27 o 
  -2  -4   9      494.19      510.59      6.78 o 
  -1  -4   9     1633.55     1613.58     20.19 o 
   0  -4   9       23.07       16.63      1.47 o 
   1  -4   9     3019.29     2897.00     70.95 o 
   3  -4   9     3651.08     3616.53     49.79 o 
   4  -4   9      479.31      461.14      6.79 o 
   5  -4   9       64.92       63.94      3.09 o 
   6  -4   9      234.37      241.24      5.77 o 
   7  -4   9       98.16       93.07      4.30 o 
  -8  -3   9       99.89       81.22      6.79 o 
  -7  -3   9      139.24      133.39      9.55 o 
  -6  -3   9      291.32      289.88      9.65 o 
  -5  -3   9      139.95      148.73      5.17 o 
  -4  -3   9       50.60       50.55      2.02 o 
  -3  -3   9      673.77      685.70      8.75 o 
  -2  -3   9        0.41        0.46      0.88 o 
  -1  -3   9     2185.92     2212.66     28.17 o 
   0  -3   9      982.63      977.16     24.80 o 
   2  -3   9     3236.20     3052.88     41.90 o 
   3  -3   9      357.87      355.25      5.96 o 
   4  -3   9      649.99      639.42      8.51 o 
   5  -3   9      111.44      104.00      3.52 o 
   6  -3   9      245.04      235.46      7.60 o 
   7  -3   9      131.72      127.74      6.43 o 
  -8  -2   9      178.28      164.31     19.21 o 
  -7  -2   9       27.49       27.68      4.65 o 
  -6  -2   9      447.68      446.09     12.15 o 
  -5  -2   9     1153.20     1165.69     19.49 o 
  -4  -2   9       13.89       13.02      1.44 o 
  -3  -2   9      395.46      417.85      5.77 o 
  -2  -2   9      743.00      786.68     10.65 o 
  -1  -2   9      132.80      122.39      4.73 o 
   0  -2   9      818.33      780.54     10.06 o 
   1  -2   9       74.81       76.33      1.55 o 
   2  -2   9     1528.63     1424.30     24.27 o 
   3  -2   9     1094.04     1056.58     18.92 o 
   4  -2   9      144.34      142.44      3.86 o 
   5  -2   9      247.56      254.70      9.11 o 
   6  -2   9      203.13      183.13      6.75 o 
   7  -2   9       57.02       63.78      5.00 o 
  -8  -1   9        6.59        3.41      4.62 o 
  -7  -1   9      280.27      264.77      9.68 o 
  -6  -1   9        2.29        2.27      2.39 o 
  -5  -1   9     2147.72     2112.49     24.71 o 
  -4  -1   9      244.89      260.47      4.00 o 
  -3  -1   9      235.03      246.26      3.61 o 
  -2  -1   9      497.12      485.55      6.31 o 
  -1  -1   9       91.08       98.59      3.23 o 
   0  -1   9     1354.89     1427.44     21.40 o 
   1  -1   9      475.91      478.96      9.03 o 
   2  -1   9      818.73      793.43     20.02 o 
   3  -1   9     1065.63     1034.43     17.93 o 
   4  -1   9       10.95       11.19      2.20 o 
   5  -1   9      419.77      417.35      9.26 o 
   6  -1   9      455.21      453.21     10.45 o 
  -8   0   9       58.54       62.38      7.85 o 
  -7   0   9      146.53      158.62      7.72 o 
  -6   0   9      260.48      232.94      6.30 o 
  -5   0   9        9.47        7.55      1.59 o 
  -4   0   9     4315.08     4315.15     45.07 o 
  -3   0   9        1.96        2.78      1.05 o 
  -1   0   9       10.82        9.33      0.73 o 
   0   0   9      131.73      111.91      2.33 o 
   1   0   9      860.07      847.74     20.15 o 
   2   0   9       29.48       35.71      4.16 o 
   3   0   9     1116.45     1095.75     27.30 o 
   4   0   9      398.11      380.15      7.81 o 
   5   0   9       92.57       88.64      7.00 o 
   6   0   9       16.20       11.87      3.62 o 
  -8   1   9       49.06       49.13      5.45 o 
  -7   1   9        2.68        5.53      3.62 o 
  -6   1   9       96.69      105.64      3.05 o 
  -5   1   9      183.63      187.12      3.46 o 
  -4   1   9      529.15      533.22      7.23 o 
  -3   1   9     2310.25     2319.93     26.91 o 
  -2   1   9       30.57       29.07      3.89 o 
  -1   1   9     1829.16     1912.28     25.06 o 
   0   1   9      423.91      491.57     19.24 o 
   1   1   9     1161.46     1161.11     25.49 o 
   2   1   9      206.77      201.90      8.80 o 
   4   1   9      582.72      586.60     11.94 o 
   5   1   9       40.26       38.66      4.82 o 
   6   1   9      320.16      306.29      8.33 o 
  -8   2   9      222.26      212.38      9.26 o 
  -7   2   9       94.68      105.65      5.71 o 
  -6   2   9      191.85      193.23      3.80 o 
  -5   2   9       44.26       48.68      2.12 o 
  -4   2   9     1684.72     1662.57     19.73 o 
  -3   2   9     2744.66     2620.92     83.21 o 
  -2   2   9      228.24      229.25      3.31 o 
  -1   2   9     1016.72     1036.77     13.99 o 
   0   2   9      945.52      978.09     24.35 o 
   1   2   9      244.63      251.27      8.15 o 
   2   2   9      934.65     1001.73     29.78 o 
   3   2   9       24.05       20.24      2.69 o 
   4   2   9      722.16      716.24     13.29 o 
   5   2   9      219.55      211.76      6.59 o 
  -8   3   9       71.25       88.36      4.73 o 
  -7   3   9      249.79      245.34      8.44 o 
  -6   3   9       45.66       49.73      2.37 o 
  -5   3   9      984.35      995.19     12.57 o 
  -4   3   9      178.44      178.82      3.56 o 
  -3   3   9     1239.38     1225.65     14.73 o 
  -2   3   9      896.80      876.37      9.55 o 
  -1   3   9      149.41      153.36      3.07 o 
   0   3   9     1735.31     1776.54     38.29 o 
   1   3   9       58.27       54.52      4.45 o 
   2   3   9       66.72       69.69      6.06 o 
   3   3   9      217.03      211.29      7.55 o 
   4   3   9       22.35       23.94      3.38 o 
   5   3   9      129.27      124.97      5.65 o 
  -8   4   9        0.06       -1.54      3.08 o 
  -7   4   9      125.54      124.14      5.43 o 
  -6   4   9       72.65       88.17      3.58 o 
  -5   4   9      125.62      132.24      3.43 o 
  -4   4   9      242.02      244.21      4.31 o 
  -3   4   9      617.43      609.41      8.00 o 
  -2   4   9     2030.37     2035.43     27.13 o 
  -1   4   9       14.11       14.21      1.37 o 
   0   4   9       50.95       45.06      6.96 o 
   1   4   9       20.68       20.72      4.18 o 
   2   4   9      288.57      279.22     16.45 o 
   3   4   9      301.67      292.94      8.68 o 
   4   4   9        5.37        2.49      2.71 o 
  -8   5   9      141.33      141.62      6.23 o 
  -7   5   9      168.63      167.72      4.39 o 
  -6   5   9      441.42      430.96      6.79 o 
  -5   5   9        1.39        1.76      1.81 o 
  -4   5   9      286.07      299.44      4.98 o 
  -3   5   9        4.15        4.28      1.32 o 
  -2   5   9     2468.21     2402.58     31.83 o 
  -1   5   9     1877.86     1842.02     24.66 o 
   0   5   9      290.16      279.19      6.52 o 
   1   5   9      660.10      652.98     28.77 o 
   2   5   9       37.17       40.09      3.28 o 
   3   5   9       99.89      104.62      6.07 o 
   4   5   9      171.79      178.92      8.12 o 
  -8   6   9       24.89       22.16      4.73 o 
  -7   6   9       32.29       42.86      2.77 o 
  -6   6   9      238.10      228.78      4.80 o 
  -5   6   9       84.18      100.29      3.22 o 
  -4   6   9      111.01      109.74      3.28 o 
  -3   6   9      790.65      781.27     10.09 o 
  -2   6   9       48.62       53.12      3.02 o 
  -1   6   9     1041.38     1014.80     14.44 o 
   0   6   9      170.84      168.04      4.29 o 
   1   6   9      215.79      219.40      4.92 o 
   2   6   9      274.04      258.14     11.30 o 
   3   6   9        2.56       -1.40      3.06 o 
  -8   7   9      339.39      328.90     11.18 o 
  -7   7   9       38.62       48.10      2.94 o 
  -6   7   9       42.73       50.82      3.13 o 
  -5   7   9      144.56      143.49      4.45 o 
  -4   7   9       77.13       88.75      2.99 o 
  -3   7   9      118.56      122.72      3.34 o 
  -2   7   9       83.13       84.52      4.48 o 
  -1   7   9      538.12      533.12     10.26 o 
   0   7   9      686.60      664.64     12.56 o 
   1   7   9        0.53        1.02      3.88 o 
   2   7   9      234.87      232.39     10.51 o 
  -7   8   9      140.18      130.89      4.45 o 
  -6   8   9        6.93       11.98      2.43 o 
  -5   8   9      320.92      302.85      5.72 o 
  -4   8   9      102.63      101.22      3.56 o 
  -3   8   9      193.86      204.42      4.23 o 
  -2   8   9      206.02      206.74     11.24 o 
  -1   8   9       99.64      102.08      4.33 o 
   0   8   9      345.18      315.22      6.65 o 
   1   8   9      182.39      173.53      8.04 o 
  -6   9   9      120.09      126.62      4.65 o 
  -5   9   9       55.63       70.29      3.25 o 
  -4   9   9      108.86      105.92      3.60 o 
  -3   9   9       16.36       14.50      2.90 o 
  -2   9   9      114.84      115.50      4.70 o 
  -1   9   9       61.70       59.37      3.70 o 
   0   9   9      233.31      233.96      8.02 o 
  -5  10   9        8.90        9.21      2.74 o 
  -4  10   9      235.47      241.07      5.55 o 
  -3  10   9        5.32        9.07      3.27 o 
  -2  10   9       58.46       61.31      4.01 o 
   0 -13  10       57.70       55.37      6.61 o 
   1 -13  10       21.58       16.88      5.92 o 
   2 -13  10      106.36      107.78      8.00 o 
   3 -13  10       36.08       39.33      4.69 o 
   4 -13  10      160.53      167.54      7.06 o 
  -2 -12  10       87.53       86.32      6.92 o 
  -1 -12  10        4.17        8.04      5.46 o 
   0 -12  10      170.82      182.22      9.20 o 
   1 -12  10        5.50        1.66      3.97 o 
   2 -12  10      352.92      344.11      8.91 o 
   3 -12  10      265.59      282.29      8.01 o 
   4 -12  10        2.74       -5.94      3.13 o 
   5 -12  10      161.62      142.52     12.95 o 
  -3 -11  10       53.63       48.31      7.41 o 
  -2 -11  10       42.42       49.02      5.95 o 
  -1 -11  10      229.79      232.32      9.59 o 
   0 -11  10       45.04       40.28      5.46 o 
   1 -11  10      317.80      334.90      8.59 o 
   2 -11  10       41.09       38.93      3.39 o 
   3 -11  10      349.69      355.54      7.54 o 
   4 -11  10       30.38       29.88      3.26 o 
   5 -11  10       81.85       75.78      6.64 o 
   6 -11  10      122.95      122.12     10.55 o 
  -4 -10  10       44.49       40.96      7.30 o 
  -3 -10  10       39.42       49.13      8.91 o 
  -2 -10  10      191.44      206.46      9.26 o 
  -1 -10  10       15.47       11.90      6.19 o 
   0 -10  10       76.59       67.18      8.10 o 
   1 -10  10      289.95      315.23      6.93 o 
   2 -10  10       98.21      103.48      3.97 o 
   3 -10  10      375.87      383.22      5.62 o 
   4 -10  10      418.43      428.67      7.36 o 
   5 -10  10       49.91       40.28      3.80 o 
   6 -10  10       14.12       13.13      4.23 o 
  -5  -9  10        2.82        7.12      6.61 o 
  -4  -9  10       40.80       48.37      7.21 o 
  -3  -9  10      459.40      495.30     13.62 o 
  -2  -9  10       71.40       65.94      5.49 o 
  -1  -9  10     1101.43     1175.30     19.94 o 
   0  -9  10       12.44       10.02      3.17 o 
   1  -9  10      276.39      287.44      4.96 o 
   2  -9  10      444.55      481.91      6.70 o 
   3  -9  10        7.02        6.02      1.86 o 
   4  -9  10      447.38      450.41      7.34 o 
   5  -9  10      103.48      109.55      6.50 o 
   6  -9  10      148.18      144.34      6.01 o 
  -5  -8  10       73.26       71.47      7.73 o 
  -4  -8  10        1.61        2.10      5.55 o 
  -3  -8  10       99.24       98.62      8.83 o 
  -2  -8  10      268.76      280.28      7.46 o 
  -1  -8  10      181.33      195.05      5.37 o 
   0  -8  10      619.42      634.51      8.80 o 
   1  -8  10        5.54        7.70      1.67 o 
   2  -8  10      535.49      549.09      9.57 o 
   3  -8  10        9.29       14.66      2.50 o 
   4  -8  10      235.57      235.42      5.94 o 
   5  -8  10      305.41      309.59      7.66 o 
   6  -8  10       13.89       20.23      3.80 o 
   7  -8  10       56.70       50.58      4.52 o 
  -6  -7  10       69.19       57.35      7.52 o 
  -5  -7  10       31.96       27.02      6.34 o 
  -4  -7  10       50.06       42.92      9.80 o 
  -3  -7  10        5.01        0.56      3.73 o 
  -2  -7  10       32.22       35.58      4.11 o 
  -1  -7  10      111.57      106.29      3.26 o 
   0  -7  10      238.70      244.34      4.45 o 
   1  -7  10      147.53      150.22      3.78 o 
   2  -7  10      438.27      446.35      8.14 o 
   3  -7  10      308.32      323.60      6.18 o 
   4  -7  10       68.61       65.68      3.29 o 
   5  -7  10      739.20      772.37     13.01 o 
   6  -7  10       19.36       23.37      3.58 o 
   7  -7  10       66.35       64.22      4.48 o 
  -6  -6  10       45.22       39.52      6.96 o 
  -5  -6  10       31.53       38.14      6.44 o 
  -4  -6  10      249.09      233.69     11.64 o 
  -3  -6  10        6.22        5.75      3.47 o 
  -2  -6  10      810.69      857.14     11.95 o 
  -1  -6  10      133.32      121.36      3.24 o 
   0  -6  10        3.60        3.55      1.30 o 
   1  -6  10      280.04      290.12      6.29 o 
   2  -6  10        0.76        2.39      1.83 o 
   3  -6  10     2366.54     2427.89     56.03 o 
   4  -6  10      260.81      262.81      4.91 o 
   5  -6  10       70.95       76.00      3.67 o 
   6  -6  10      430.97      446.80      8.99 o 
   7  -6  10       92.95       94.24      4.93 o 
  -7  -5  10      108.63      118.92      9.26 o 
  -6  -5  10      206.81      190.26     11.70 o 
  -5  -5  10      132.68      102.65      7.62 o 
  -4  -5  10      127.27      127.10      6.00 o 
  -3  -5  10       28.67       29.37      2.04 o 
  -2  -5  10      139.50      132.10      3.55 o 
  -1  -5  10     1910.38     1965.07     22.00 o 
   0  -5  10       10.58       12.08      1.69 o 
   1  -5  10       24.41       31.30      3.11 o 
   2  -5  10        6.11       12.43      2.78 o 
   3  -5  10       12.16       13.25      2.01 o 
   4  -5  10      601.05      636.25      9.11 o 
   5  -5  10        0.52       -0.77      2.37 o 
   6  -5  10      304.59      310.83      6.89 o 
   7  -5  10      162.91      156.97      5.54 o 
  -7  -4  10       78.70       67.56      7.73 o 
  -6  -4  10       12.63       19.05      4.33 o 
  -5  -4  10      577.25      573.06     11.29 o 
  -4  -4  10      103.37       96.82      3.51 o 
  -3  -4  10      636.46      624.17      8.29 o 
  -2  -4  10        5.06        7.51      1.31 o 
  -1  -4  10      438.61      420.24      7.14 o 
   0  -4  10      286.02      289.40      5.49 o 
   1  -4  10      362.50      295.54     49.58 o 
   2  -4  10      467.94      464.05     11.77 o 
   3  -4  10       90.61       89.53      3.80 o 
   4  -4  10      313.93      315.11      6.04 o 
   5  -4  10       14.63       11.70      2.22 o 
   6  -4  10       94.76       92.45      5.89 o 
   7  -4  10       97.18       97.71      5.81 o 
  -7  -3  10        4.37        3.56      4.53 o 
  -6  -3  10       43.75       39.28      9.47 o 
  -5  -3  10       66.48       64.56      3.50 o 
  -4  -3  10      427.87      402.52      6.05 o 
  -3  -3  10      615.40      627.35      8.20 o 
  -2  -3  10      587.05      594.72      8.49 o 
  -1  -3  10       77.08       73.62      2.69 o 
   1  -3  10       12.52       11.72      1.52 o 
   2  -3  10       83.14       75.20      2.10 o 
   3  -3  10       20.26       24.35      2.38 o 
   4  -3  10      578.70      572.36     11.46 o 
   5  -3  10      435.28      452.49     10.06 o 
   6  -3  10       11.13        4.90      4.91 o 
  -8  -2  10      128.35      115.74      7.39 o 
  -7  -2  10       36.35       35.90      4.98 o 
  -6  -2  10      106.15       96.37      4.36 o 
  -5  -2  10       15.12       13.51      1.71 o 
  -4  -2  10      476.44      524.07      7.25 o 
  -3  -2  10       47.11       42.75      2.70 o 
  -2  -2  10      261.55      259.15      4.37 o 
   0  -2  10      985.88      975.50     12.00 o 
   1  -2  10      943.91      925.34     17.16 o 
   2  -2  10      154.44      159.16      4.24 o 
   3  -2  10      416.47      414.54     10.34 o 
   4  -2  10      265.91      255.96      5.18 o 
   5  -2  10      565.01      556.80     11.45 o 
   6  -2  10       20.85       20.23      4.42 o 
  -8  -1  10        1.74       -1.01      4.67 o 
  -7  -1  10        5.07       12.09      4.21 o 
  -6  -1  10        5.03        5.71      2.52 o 
  -5  -1  10      408.43      396.34      7.36 o 
  -4  -1  10       43.83       47.41      1.76 o 
  -3  -1  10      329.04      339.51      6.34 o 
  -2  -1  10      964.50      954.30     26.67 o 
  -1  -1  10      107.55      122.48      2.65 o 
   0  -1  10      122.43      108.67      2.46 o 
   1  -1  10     1124.47     1154.01     23.64 o 
   2  -1  10       17.16       16.01      2.19 o 
   3  -1  10       15.55       16.58      1.91 o 
   4  -1  10      310.05      304.88      6.90 o 
   5  -1  10      150.74      148.31      5.48 o 
   6  -1  10      212.79      208.24      8.70 o 
  -8   0  10       70.01       59.74      6.42 o 
  -7   0  10       88.20       78.11      6.62 o 
  -6   0  10      203.78      224.58      5.41 o 
  -5   0  10       75.33       81.06      2.98 o 
  -4   0  10     1615.75     1651.66     19.66 o 
  -3   0  10      314.85      331.64      4.91 o 
  -2   0  10      102.61       34.10      3.90 o 
  -1   0  10     1193.79     1230.20     14.82 o 
   0   0  10        2.14        2.64      0.91 o 
   1   0  10      564.93      565.89     13.59 o 
   2   0  10      225.80      231.66      9.82 o 
   3   0  10      136.38      143.72      5.83 o 
   4   0  10       10.03        8.95      2.28 o 
   5   0  10       39.70       39.83      3.40 o 
   6   0  10      141.86      140.07      6.49 o 
  -8   1  10       92.42      100.53      6.64 o 
  -7   1  10       62.87       60.53      6.77 o 
  -6   1  10        3.92        2.42      1.59 o 
  -5   1  10      382.71      398.79      6.09 o 
  -4   1  10      262.12      267.50      4.45 o 
  -3   1  10      208.52      207.27      3.64 o 
  -2   1  10      117.82      125.30      2.74 o 
  -1   1  10     1046.95     1093.30     14.76 o 
   0   1  10      788.73      864.04     19.61 o 
   1   1  10       79.19       81.03      4.90 o 
   2   1  10      731.20      745.13     23.01 o 
   4   1  10      100.50       99.10      4.29 o 
   5   1  10        2.25        3.93      3.00 o 
  -8   2  10        4.66        9.51      3.39 o 
  -7   2  10        8.17       12.11      2.90 o 
  -6   2  10        6.05        5.95      1.80 o 
  -5   2  10       98.68       99.79      3.14 o 
  -4   2  10      179.60      177.37      3.59 o 
  -3   2  10       89.10       87.63      4.64 o 
  -2   2  10      282.72      277.20      3.62 o 
  -1   2  10       55.95       51.79      1.99 o 
   0   2  10      246.23      246.47      7.92 o 
   1   2  10        1.32       -1.02      3.15 o 
   2   2  10      536.80      542.76     18.13 o 
   4   2  10       26.44       25.64      2.74 o 
   5   2  10       12.20       13.26      5.84 o 
  -8   3  10        2.30        3.88      3.27 o 
  -7   3  10      339.18      347.03      8.33 o 
  -6   3  10       22.83       23.73      2.10 o 
  -5   3  10       16.93       18.05      1.82 o 
  -4   3  10       84.75       72.86      2.63 o 
  -3   3  10        0.18        1.54      1.27 o 
  -2   3  10      297.18      296.93      5.19 o 
  -1   3  10      465.14      444.67      6.73 o 
   0   3  10      984.60     1003.84     23.43 o 
   1   3  10      130.32      138.08      6.73 o 
   2   3  10      203.80      220.31     14.86 o 
   4   3  10        3.99        2.22      2.58 o 
  -8   4  10       49.24       49.28      6.64 o 
  -7   4  10       33.08       33.26      3.32 o 
  -6   4  10      194.23      186.09      4.32 o 
  -5   4  10       50.33       58.80      2.46 o 
  -4   4  10      883.74      835.99     10.75 o 
  -3   4  10       15.01       12.24      1.41 o 
  -2   4  10       52.49       50.65      2.14 o 
  -1   4  10       37.73       39.31      1.99 o 
   0   4  10       16.52       11.99      4.63 o 
   1   4  10     1069.46     1056.82     24.71 o 
   2   4  10      221.41      212.77     15.66 o 
   3   4  10      123.30      123.68      4.19 o 
   4   4  10      109.11      108.03      5.00 o 
  -8   5  10      239.62      258.42     24.81 o 
  -7   5  10        7.58        9.13      2.31 o 
  -6   5  10      106.41      110.79      3.62 o 
  -5   5  10       77.77       83.57      2.86 o 
  -4   5  10      263.89      297.15      5.02 o 
  -3   5  10      659.46      654.23      8.61 o 
  -2   5  10        7.82        9.97      1.72 o 
  -1   5  10      361.68      366.87      6.23 o 
   0   5  10       21.27       27.05      2.61 o 
   1   5  10        3.55        2.66      4.63 o 
   2   5  10       33.70       37.03      3.55 o 
   3   5  10       41.94       34.35      5.16 o 
  -8   6  10       68.87       70.98      9.45 o 
  -7   6  10      145.60      149.01      4.46 o 
  -6   6  10       17.46       18.29      2.29 o 
  -5   6  10      171.52      171.27      4.18 o 
  -4   6  10        4.81        3.68      1.73 o 
  -3   6  10      126.01      140.83      4.43 o 
  -2   6  10        8.82       11.67      2.62 o 
  -1   6  10      116.56      121.90      3.78 o 
   0   6  10       71.09       65.60      4.12 o 
   1   6  10       39.46       39.05      5.97 o 
   2   6  10       66.91       67.04      8.77 o 
  -7   7  10      245.79      257.82      5.57 o 
  -6   7  10        0.60        0.57      2.20 o 
  -5   7  10       72.96       72.44      2.98 o 
  -4   7  10       53.85       57.49      2.62 o 
  -3   7  10      217.41      230.12      5.41 o 
  -2   7  10      111.14      112.24      4.08 o 
  -1   7  10       41.50       46.42      4.15 o 
   0   7  10      310.05      307.03      7.92 o 
   1   7  10       12.24        9.29      3.12 o 
  -7   8  10       42.29       59.52      4.57 o 
  -6   8  10       56.87       69.18      3.32 o 
  -5   8  10       12.09       14.68      2.55 o 
  -4   8  10       68.77       69.15      3.29 o 
  -3   8  10       15.13       18.97      2.91 o 
  -2   8  10      216.07      214.86      5.48 o 
  -1   8  10        3.50        0.47      2.66 o 
   0   8  10       13.66       15.85      3.30 o 
  -6   9  10      103.46      107.78      5.21 o 
  -5   9  10       22.13       18.68      2.89 o 
  -4   9  10       35.33       36.93      4.55 o 
  -3   9  10        2.60        1.18      3.86 o 
  -2   9  10      254.88      279.71     12.48 o 
  -1   9  10       78.43       75.60      4.52 o 
   0 -13  11      187.37      174.33      9.36 o 
   1 -13  11      120.79      128.39      8.36 o 
   2 -13  11       87.73       83.37      5.25 o 
   3 -13  11      403.55      445.91     10.57 o 
  -1 -12  11      109.58      103.52      9.57 o 
   0 -12  11       83.33       81.90     25.12 o 
   1 -12  11      290.53      307.05      8.50 o 
   2 -12  11       46.82       46.51      3.86 o 
   3 -12  11      215.15      227.55      6.54 o 
   4 -12  11      144.21      157.42      7.09 o 
   5 -12  11        4.07       -1.79      5.31 o 
  -3 -11  11      300.44      278.89     24.81 o 
  -2 -11  11        4.94        2.59     11.58 o 
  -1 -11  11      273.00      284.77     10.70 o 
   0 -11  11        4.01        8.89      5.05 o 
   1 -11  11      227.51      226.38      6.35 o 
   2 -11  11      330.89      354.61      7.62 o 
   3 -11  11      262.33      269.03      6.48 o 
   4 -11  11      309.09      332.36     14.86 o 
   5 -11  11        7.71       11.05      5.19 o 
  -4 -10  11      128.60      110.83      9.02 o 
  -3 -10  11      461.24      462.17     35.59 o 
  -2 -10  11      242.39      238.08      9.90 o 
  -1 -10  11       36.16       42.41      6.04 o 
   0 -10  11      174.58      180.68      6.86 o 
   1 -10  11      132.03      130.09      4.81 o 
   2 -10  11      252.00      247.94      5.35 o 
   3 -10  11      259.37      269.19      7.28 o 
   4 -10  11      558.50      569.96     11.95 o 
   5 -10  11      269.19      285.50      8.06 o 
   6 -10  11        8.97        6.13      4.13 o 
  -4  -9  11      178.73      158.81     11.47 o 
  -3  -9  11      383.27      401.19     12.31 o 
  -2  -9  11      335.44      345.30     17.42 o 
  -1  -9  11       13.47       14.89      3.56 o 
   0  -9  11      398.55      412.55      7.85 o 
   1  -9  11        0.48        0.29      1.84 o 
   2  -9  11      295.21      293.08      5.35 o 
   3  -9  11       18.51       20.90      2.95 o 
   4  -9  11       27.73       25.63      2.63 o 
   5  -9  11      253.83      285.69      7.97 o 
   6  -9  11       34.34       34.19      5.63 o 
  -5  -8  11       66.37       63.48      7.56 o 
  -4  -8  11      156.16      134.12      7.89 o 
  -3  -8  11       96.76       95.04      8.26 o 
  -2  -8  11      928.80      956.35     14.38 o 
  -1  -8  11      196.89      193.01      5.38 o 
   0  -8  11      299.98      300.96      5.26 o 
   1  -8  11      173.36      174.18      5.27 o 
   2  -8  11      494.53      474.15      9.75 o 
   3  -8  11     1065.67     1043.42     14.74 o 
   4  -8  11       16.95       21.68      2.58 o 
   5  -8  11      312.94      313.27      7.78 o 
   6  -8  11      128.57      144.48      5.88 o 
  -6  -7  11       76.47       60.48      7.90 o 
  -5  -7  11        0.36       -4.37      5.90 o 
  -4  -7  11      155.03      160.01      8.30 o 
  -3  -7  11       97.29       79.08      9.28 o 
  -2  -7  11     1581.76     1607.23     24.25 o 
  -1  -7  11     2758.14     2820.51     31.45 o 
   0  -7  11        7.24        8.87      2.45 o 
   1  -7  11      574.85      562.70      9.74 o 
   2  -7  11       33.72       36.29      2.74 o 
   3  -7  11      544.04      528.62     10.83 o 
   4  -7  11      317.82      319.34      7.00 o 
   5  -7  11        3.60       -0.57      3.02 o 
   6  -7  11      147.50      164.48      6.08 o 
  -6  -6  11      230.17      198.52     12.29 o 
  -5  -6  11       28.26       29.32      6.33 o 
  -4  -6  11       17.28       16.68      3.73 o 
  -3  -6  11      458.34      447.38     11.03 o 
  -2  -6  11       44.26       36.05      2.30 o 
  -1  -6  11      561.89      535.82      7.32 o 
   0  -6  11     1305.72     1312.44     22.36 o 
   1  -6  11      454.95      453.81      8.39 o 
   2  -6  11      440.01      448.86      8.02 o 
   3  -6  11       23.61       21.78      2.50 o 
   4  -6  11      273.27      268.25      6.49 o 
   5  -6  11       26.49       23.70      3.08 o 
   6  -6  11      228.50      219.67      6.37 o 
  -7  -5  11       54.81       30.40      7.47 o 
  -6  -5  11        7.41       -1.07      5.92 o 
  -5  -5  11      134.83      103.03      7.73 o 
  -4  -5  11      168.11      169.80      6.79 o 
  -3  -5  11      343.10      361.57      6.32 o 
  -2  -5  11       29.88       24.65      1.88 o 
  -1  -5  11      726.07      760.07     10.40 o 
   0  -5  11      577.40      545.36      9.05 o 
   1  -5  11       18.54       17.31      1.96 o 
   2  -5  11      435.11      442.75      7.72 o 
   3  -5  11        0.53        3.26      2.00 o 
   4  -5  11      895.90      884.30     11.96 o 
   5  -5  11      314.18      331.79      6.85 o 
   6  -5  11        1.93       -2.38      2.57 o 
  -7  -4  11      518.87      498.76     18.91 o 
  -6  -4  11       16.42        7.33      4.26 o 
  -5  -4  11      146.43      151.64      6.65 o 
  -4  -4  11      231.49      217.79      4.80 o 
  -3  -4  11      461.30      472.70      8.95 o 
  -2  -4  11      730.29      743.04     11.66 o 
  -1  -4  11      259.34      264.88      4.67 o 
   0  -4  11     2581.29     2597.71     36.17 o 
   1  -4  11      933.81      897.55     13.32 o 
   2  -4  11      207.79      214.00      4.50 o 
   3  -4  11      235.19      227.14      4.70 o 
   4  -4  11       23.39       19.50      1.90 o 
   5  -4  11      565.58      574.22     12.30 o 
   6  -4  11       18.15       12.10      3.94 o 
  -7  -3  11      455.44      449.02     13.35 o 
  -6  -3  11      351.90      340.08      8.38 o 
  -5  -3  11       43.26       47.13      3.32 o 
  -4  -3  11      122.41      141.24      3.57 o 
  -3  -3  11       20.31       16.44      1.88 o 
  -2  -3  11      762.44      771.38     11.84 o 
  -1  -3  11      194.21      192.81      3.70 o 
   0  -3  11      448.15      423.35      6.88 o 
   1  -3  11     1439.76     1363.31     19.24 o 
   2  -3  11       27.36       26.13      2.30 o 
   3  -3  11      312.16      308.65     14.05 o 
   4  -3  11       61.30       63.72      3.68 o 
   5  -3  11       97.96       94.49      4.48 o 
   6  -3  11       15.41       20.18      3.89 o 
  -8  -2  11        0.98        4.18      5.17 o 
  -7  -2  11       55.03       54.04      5.49 o 
  -6  -2  11      800.45      824.95     15.09 o 
  -5  -2  11       15.37       19.28      1.90 o 
  -4  -2  11      603.76      585.91      8.89 o 
  -3  -2  11      135.55      138.11      3.45 o 
  -2  -2  11      601.41      614.76     11.00 o 
  -1  -2  11     1511.80     1400.52     26.64 o 
   0  -2  11      116.86      127.37      2.44 o 
   1  -2  11     1029.51     1011.47     17.54 o 
   2  -2  11      740.26      761.63     13.72 o 
   3  -2  11      649.00      638.94     11.99 o 
   4  -2  11       85.77       87.90      3.37 o 
   5  -2  11       48.87       46.33      3.68 o 
   6  -2  11      349.94      368.90      9.47 o 
  -8  -1  11      458.16      469.19     14.02 o 
  -7  -1  11      222.88      236.59      7.26 o 
  -6  -1  11      666.41      673.50     12.76 o 
  -5  -1  11      958.87      933.73     11.91 o 
  -4  -1  11        7.03        8.22      1.49 o 
  -3  -1  11      295.74      299.40      4.69 o 
  -2  -1  11       80.62       83.95      2.38 o 
  -1  -1  11      754.63      738.29      9.09 o 
   0  -1  11     1080.40     1071.34     15.91 o 
   1  -1  11      167.19      179.75      3.60 o 
   2  -1  11      882.35      879.14     22.38 o 
   3  -1  11       55.40       52.02      2.61 o 
   4  -1  11      276.86      277.93      6.58 o 
   5  -1  11       24.02       24.47      3.31 o 
   6  -1  11      114.47      132.83      6.46 o 
  -8   0  11        3.06        2.00      4.73 o 
  -7   0  11      196.53      195.38      6.54 o 
  -6   0  11      340.64      344.00      5.41 o 
  -5   0  11     1796.51     1798.05     21.62 o 
  -4   0  11       23.46       22.93      1.71 o 
  -3   0  11       31.75       33.27      1.64 o 
  -2   0  11        3.24        3.23      1.10 o 
  -1   0  11      158.99      165.24      3.33 o 
   0   0  11      106.44      100.22      3.23 o 
   1   0  11       12.50       18.31      3.31 o 
   2   0  11      426.50      444.18     11.80 o 
   3   0  11      149.42      131.71      5.88 o 
   4   0  11      200.94      193.14      7.11 o 
   5   0  11       49.72       54.19      3.77 o 
  -8   1  11        0.49       -1.01      3.37 o 
  -7   1  11      160.75      155.05      5.94 o 
  -6   1  11        3.68        4.76      1.90 o 
  -5   1  11      393.34      382.83      6.01 o 
  -4   1  11      668.71      678.60      8.98 o 
  -3   1  11     1136.43     1165.13     14.85 o 
  -2   1  11      661.19      678.70      8.57 o 
  -1   1  11       70.71       71.37      2.32 o 
   0   1  11      905.00      935.67     21.25 o 
   1   1  11       67.81       61.84      4.52 o 
   2   1  11      103.73      118.08      8.74 o 
   4   1  11        0.96        2.99      2.39 o 
   5   1  11      203.84      202.01      6.62 o 
  -8   2  11       12.19       11.22      3.63 o 
  -7   2  11      403.19      420.23     11.85 o 
  -6   2  11      229.46      236.03      4.75 o 
  -5   2  11      188.78      194.32      4.12 o 
  -4   2  11     2543.34     2485.63     29.05 o 
  -3   2  11      318.75      336.95      5.08 o 
  -2   2  11      544.99      562.01      8.40 o 
  -1   2  11      288.36      277.56      4.72 o 
   0   2  11      677.59      718.75     17.25 o 
   1   2  11      717.58      718.66     17.53 o 
   2   2  11       21.02       18.94      7.41 o 
   4   2  11      143.77      124.29      4.85 o 
  -8   3  11       64.39       69.17      4.58 o 
  -7   3  11      144.31      155.95      5.57 o 
  -6   3  11      258.81      266.92      5.13 o 
  -5   3  11       15.79       16.89      1.89 o 
  -4   3  11      288.08      312.32      5.11 o 
  -3   3  11     1795.17     1770.40     20.85 o 
  -2   3  11        5.15        4.28      1.49 o 
  -1   3  11      141.26      151.93      3.45 o 
   0   3  11       76.08       76.49      6.19 o 
   1   3  11      646.46      682.95     17.22 o 
   2   3  11       73.46       77.10      9.99 o 
   3   3  11      162.74      154.14     14.07 o 
   4   3  11       13.29       14.81      2.73 o 
  -8   4  11       83.53       82.76      6.16 o 
  -7   4  11        3.61        7.00      2.32 o 
  -6   4  11      125.71      114.95      3.77 o 
  -5   4  11      250.67      239.95      4.68 o 
  -4   4  11      125.35      114.30      3.26 o 
  -3   4  11      376.74      388.96      5.71 o 
  -2   4  11        0.05        0.13      1.56 o 
  -1   4  11      417.58      401.34      7.95 o 
   0   4  11       95.77       96.90      6.15 o 
   1   4  11        4.41        0.62      4.24 o 
   2   4  11      131.45      102.79     11.89 o 
   3   4  11       21.56       13.60      3.09 o 
  -8   5  11       87.10       86.20      6.46 o 
  -7   5  11      217.15      227.29      5.20 o 
  -6   5  11       27.84       31.53      2.50 o 
  -5   5  11      431.80      447.60      6.93 o 
  -4   5  11       52.15       56.30      3.04 o 
  -3   5  11      284.13      275.03      5.56 o 
  -2   5  11      605.55      587.31      9.13 o 
  -1   5  11      155.15      161.31      3.91 o 
   0   5  11      138.76      144.13      4.83 o 
   1   5  11       52.01       56.60     11.11 o 
   2   5  11      280.44      280.69     19.07 o 
   3   5  11       81.32       76.63      5.17 o 
  -7   6  11       20.64       23.04      2.67 o 
  -6   6  11       82.31       91.55      3.39 o 
  -5   6  11      179.96      173.26      4.26 o 
  -4   6  11       73.48       75.34      2.71 o 
  -3   6  11       94.90       97.09      4.00 o 
  -2   6  11      417.60      414.81      7.28 o 
  -1   6  11       30.94       29.10      2.42 o 
   0   6  11      159.84      158.52      4.32 o 
   1   6  11      101.61       95.99      4.67 o 
   2   6  11      102.16      101.64      8.47 o 
  -7   7  11       99.76      116.70      4.08 o 
  -6   7  11      100.31      110.60      4.60 o 
  -5   7  11        1.08        1.44      2.13 o 
  -4   7  11      697.35      715.05      9.77 o 
  -3   7  11       28.40       25.13      2.66 o 
  -2   7  11      218.74      220.45      5.75 o 
  -1   7  11      232.44      217.89      5.83 o 
   0   7  11      129.18      140.26      8.16 o 
   1   7  11      112.81      113.57      5.45 o 
  -6   8  11      129.40      138.95      5.52 o 
  -5   8  11       71.03       80.94      3.40 o 
  -4   8  11        6.38        8.48      2.11 o 
  -3   8  11      469.18      466.82      8.53 o 
  -2   8  11       13.38       11.56      2.82 o 
  -1   8  11      121.35      122.34      4.64 o 
  -4   9  11       73.78       86.90      5.57 o 
  -3   9  11       12.88       11.30      3.26 o 
   1 -13  12      195.29      196.49      8.28 o 
   2 -13  12        0.73       -1.92      4.17 o 
  -1 -12  12       95.88       95.78      7.32 o 
   0 -12  12       10.41        9.59      4.35 o 
   1 -12  12      178.06      182.42      9.65 o 
   2 -12  12       90.79       95.34      4.44 o 
   3 -12  12       35.06       40.27      4.59 o 
   4 -12  12      160.34      150.12     16.47 o 
  -2 -11  12       43.73       45.93      9.14 o 
  -1 -11  12       84.10       83.99     16.08 o 
   0 -11  12      463.79      497.13      9.36 o 
   1 -11  12      289.28      297.80      8.86 o 
   2 -11  12      379.45      395.94      7.98 o 
   3 -11  12        6.88        6.84      5.12 o 
   4 -11  12      191.04      188.97      9.05 o 
   5 -11  12       41.39       22.01      7.14 o 
  -3 -10  12       32.94       38.98      6.02 o 
  -2 -10  12       63.03       56.93      6.06 o 
  -1 -10  12      244.82      247.58      8.09 o 
   0 -10  12      212.47      215.83      6.10 o 
   1 -10  12      260.82      269.17      6.53 o 
   2 -10  12      563.40      581.44     10.44 o 
   3 -10  12      482.98      493.28      8.92 o 
   4 -10  12       74.45       73.35      3.38 o 
   5 -10  12      161.65      166.44      6.90 o 
  -4  -9  12       19.23       12.51      6.74 o 
  -3  -9  12       47.48       47.39      5.85 o 
  -2  -9  12      386.48      394.30     12.56 o 
  -1  -9  12       38.50       35.30      3.94 o 
   0  -9  12      176.97      185.12      8.33 o 
   1  -9  12      291.23      301.57      5.55 o 
   2  -9  12       94.50       95.73      3.91 o 
   3  -9  12      432.74      443.44      8.17 o 
   4  -9  12       71.62       77.62      3.55 o 
   5  -9  12      259.75      269.53      7.71 o 
   6  -9  12       14.05       15.95      4.13 o 
  -5  -8  12        0.51        1.78      6.69 o 
  -4  -8  12       78.92       77.67      8.20 o 
  -3  -8  12       26.85       24.97      4.96 o 
  -2  -8  12       67.05       67.87      4.08 o 
  -1  -8  12       59.25       57.38      3.00 o 
   0  -8  12      322.64      324.02      6.03 o 
   1  -8  12      496.30      506.87      9.37 o 
   2  -8  12      223.35      212.16      5.30 o 
   3  -8  12      135.82      146.97      4.86 o 
   4  -8  12      265.61      254.61      5.54 o 
   5  -8  12       70.98       68.69      4.40 o 
   6  -8  12      334.70      351.78      8.52 o 
  -5  -7  12        9.70        3.74      6.34 o 
  -4  -7  12      552.70      528.70     19.09 o 
  -3  -7  12       79.20       78.95      8.42 o 
  -2  -7  12       10.07       12.68      2.11 o 
  -1  -7  12      316.98      326.60      6.07 o 
   0  -7  12       39.43       35.89      3.96 o 
   1  -7  12      893.26      881.64     13.97 o 
   2  -7  12      474.99      484.27      8.81 o 
   3  -7  12      620.83      620.82     10.71 o 
   4  -7  12       70.26       86.00      4.04 o 
   5  -7  12       79.37       70.81      4.34 o 
   6  -7  12       90.68       90.96      4.64 o 
  -6  -6  12        9.09        2.66      6.76 o 
  -5  -6  12      113.52       95.90      8.26 o 
  -4  -6  12       18.74       11.56      3.82 o 
  -3  -6  12      560.17      559.23     10.34 o 
  -2  -6  12        6.17        3.67      1.92 o 
  -1  -6  12      387.68      393.95      7.66 o 
   0  -6  12      616.69      614.31     10.31 o 
   1  -6  12       69.22       58.48      4.14 o 
   2  -6  12      807.22      787.43     12.45 o 
   3  -6  12      449.13      450.52      8.23 o 
   4  -6  12     1932.49     1879.55     23.74 o 
   5  -6  12      194.31      191.60      5.73 o 
   6  -6  12       55.16       56.36      3.69 o 
  -6  -5  12      120.08      110.54      9.06 o 
  -5  -5  12      109.79       94.68      5.51 o 
  -4  -5  12       10.58        8.82      3.34 o 
  -3  -5  12      195.99      201.24      4.71 o 
  -2  -5  12      535.15      527.01      9.21 o 
  -1  -5  12       10.35        8.19      1.72 o 
   0  -5  12      510.58      516.54      8.81 o 
   1  -5  12        5.94        6.64      2.84 o 
   2  -5  12      408.67      413.22      7.82 o 
   3  -5  12      607.63      603.78      9.84 o 
   4  -5  12      204.92      192.14      4.42 o 
   5  -5  12      312.02      338.51      9.41 o 
   6  -5  12       25.11       26.42      9.43 o 
  -7  -4  12      121.26      106.24      9.18 o 
  -6  -4  12       97.46       87.00      7.77 o 
  -5  -4  12      152.87      148.14      8.10 o 
  -4  -4  12      494.28      487.39      7.88 o 
  -3  -4  12       65.78       60.49      2.85 o 
  -2  -4  12      697.81      690.61     11.06 o 
  -1  -4  12      259.89      272.41      4.86 o 
   0  -4  12      137.95      132.62      3.79 o 
   1  -4  12      131.98      138.01      3.75 o 
   2  -4  12      278.92      269.35      5.17 o 
   3  -4  12      397.62      392.68     20.47 o 
   4  -4  12       15.38       15.03      3.79 o 
   5  -4  12      193.42      201.91      7.27 o 
   6  -4  12      150.18      162.22      7.28 o 
  -7  -3  12        0.72       -1.78      5.81 o 
  -6  -3  12      218.15      209.15      9.44 o 
  -5  -3  12       47.36       38.09      4.47 o 
  -4  -3  12      497.52      501.86      8.95 o 
  -3  -3  12       32.60       36.39      2.37 o 
  -2  -3  12      569.88      547.53      9.00 o 
  -1  -3  12      443.32      439.22      7.42 o 
   0  -3  12       19.56       18.09      1.61 o 
   1  -3  12      697.99      705.41     10.49 o 
   2  -3  12       34.57       40.07      5.50 o 
   3  -3  12      535.14      516.48     10.47 o 
   4  -3  12      198.93      202.94      6.51 o 
   5  -3  12       30.33       30.37      3.81 o 
   6  -3  12      209.62      222.53      7.72 o 
  -7  -2  12       16.70       14.91      4.78 o 
  -6  -2  12       84.04       86.38      5.05 o 
  -5  -2  12       84.31       75.74      4.02 o 
  -4  -2  12       65.87       55.56      2.80 o 
  -3  -2  12     1555.11     1616.70     23.28 o 
  -2  -2  12       70.84       59.40      2.92 o 
  -1  -2  12     1836.01     1807.08     25.78 o 
   0  -2  12       14.20       14.76      1.77 o 
   1  -2  12      287.46      268.27      5.81 o 
   2  -2  12      216.93      218.53      5.48 o 
   3  -2  12       16.82       10.00      2.46 o 
   4  -2  12      470.28      466.04      7.91 o 
   5  -2  12       44.55       41.86      3.93 o 
  -8  -1  12       42.96       43.78      6.00 o 
  -7  -1  12        2.52        4.43      3.93 o 
  -6  -1  12       45.70       49.15      4.36 o 
  -5  -1  12       39.45       46.75      2.60 o 
  -4  -1  12      229.28      232.39      4.39 o 
  -3  -1  12       60.17       62.62      2.16 o 
  -2  -1  12      580.41      643.69      8.99 o 
  -1  -1  12       64.73       45.46      1.67 o 
   0  -1  12     1950.05     1972.21     28.61 o 
   1  -1  12      186.49      194.64      4.27 o 
   2  -1  12      564.89      568.35     10.41 o 
   3  -1  12        5.91        5.51      2.81 o 
   4  -1  12      197.74      181.97      5.41 o 
   5  -1  12       99.86       94.34      8.03 o 
  -8   0  12      124.72      143.29      7.92 o 
  -7   0  12      161.66      160.93      6.30 o 
  -6   0  12        1.29        3.41      1.95 o 
  -5   0  12      357.00      343.92      5.73 o 
  -4   0  12      189.98      199.44      4.02 o 
  -3   0  12      524.95      517.89      7.08 o 
  -2   0  12      411.93      442.33      6.07 o 
  -1   0  12       87.86       75.83      2.77 o 
   0   0  12      786.14      792.60     12.05 o 
   1   0  12      878.48      925.99     28.37 o 
   2   0  12      183.67      192.31     10.14 o 
   3   0  12      240.01      240.53      5.74 o 
   4   0  12        0.94       -0.12      2.45 o 
   5   0  12      216.81      211.94      6.49 o 
  -8   1  12        0.42       -3.62      3.45 o 
  -7   1  12       47.71       53.65      5.45 o 
  -6   1  12       45.96       43.73      2.53 o 
  -5   1  12      134.22      128.79      3.57 o 
  -4   1  12      568.98      580.88      8.01 o 
  -3   1  12      323.57      317.04      4.95 o 
  -2   1  12      281.56      285.35      4.61 o 
  -1   1  12       59.61       64.84      2.76 o 
   0   1  12       37.75       29.95      1.89 o 
   1   1  12      763.93      788.74     25.06 o 
   2   1  12        0.35       -4.07      4.59 o 
   4   1  12       14.64       13.90      2.65 o 
  -8   2  12      105.50       99.19      5.21 o 
  -7   2  12       72.10       79.09      5.57 o 
  -6   2  12      175.61      165.35      4.17 o 
  -5   2  12       17.53       22.12      2.00 o 
  -4   2  12       57.44       61.93      2.33 o 
  -3   2  12       11.94       14.73      1.54 o 
  -2   2  12      236.42      241.25      4.64 o 
  -1   2  12      764.40      808.30     11.44 o 
   0   2  12      393.13      398.05     11.40 o 
   1   2  12       41.49       40.04      4.74 o 
   2   2  12       47.24       40.51      8.50 o 
   4   2  12      122.44      106.78      4.79 o 
  -8   3  12        6.74        7.06      4.68 o 
  -7   3  12        1.25        3.00      2.31 o 
  -6   3  12      335.17      351.45      6.08 o 
  -5   3  12      295.87      286.16      5.18 o 
  -4   3  12       83.12       83.55      2.82 o 
  -3   3  12      244.56      252.15      4.28 o 
  -2   3  12       20.67       22.85      1.87 o 
  -1   3  12      528.58      526.99      8.03 o 
   0   3  12      532.74      547.62     14.69 o 
   1   3  12      850.62      858.58     20.89 o 
   2   3  12      800.81      779.49     30.78 o 
  -8   4  12      186.22      193.06      8.70 o 
  -7   4  12       17.85       27.87      2.72 o 
  -6   4  12       28.40       31.78      2.48 o 
  -5   4  12      250.95      245.32      4.84 o 
  -4   4  12        5.55        7.78      1.74 o 
  -3   4  12      200.17      209.13      4.81 o 
  -2   4  12      404.53      397.44      6.76 o 
  -1   4  12       30.21       29.99      2.98 o 
   0   4  12      100.36      107.01     11.40 o 
   1   4  12       10.60        9.34      4.84 o 
   2   4  12      150.04      131.40     13.36 o 
   3   4  12      200.29      165.75     15.59 o 
  -7   5  12      290.62      287.78      5.87 o 
  -6   5  12       46.32       56.32      2.91 o 
  -5   5  12      246.86      264.36      5.15 o 
  -4   5  12      199.40      201.02      4.73 o 
  -3   5  12      119.32      131.34      4.21 o 
  -2   5  12       18.69       21.99      2.22 o 
  -1   5  12        7.02        3.92      1.91 o 
   0   5  12      133.84      146.73      8.31 o 
   1   5  12       72.91       72.72     11.93 o 
   2   5  12       36.48       28.99     11.68 o 
  -7   6  12      222.39      223.91      6.60 o 
  -6   6  12       40.80       36.55      2.75 o 
  -5   6  12       99.11      106.05      6.56 o 
  -4   6  12      497.54      481.50     10.05 o 
  -3   6  12       79.42       82.79      3.63 o 
  -2   6  12      237.65      240.37      5.53 o 
  -1   6  12       51.96       54.37      3.44 o 
   0   6  12       14.51       16.60      2.36 o 
   1   6  12       30.32       31.05     11.01 o 
  -6   7  12      313.54      314.44      6.09 o 
  -5   7  12        4.27        9.99      2.41 o 
  -4   7  12      230.73      255.91      6.13 o 
  -3   7  12      114.76      112.88      4.41 o 
  -2   7  12        2.17        2.14      2.53 o 
  -1   7  12       77.18       76.56      5.37 o 
   0   7  12       31.82       27.57      2.91 o 
  -5   8  12       14.13       12.91      2.54 o 
  -4   8  12       32.67       39.07      3.49 o 
  -3   8  12      403.10      404.05      7.91 o 
  -2   8  12       13.84       11.99      3.01 o 
  -1 -12  13      223.21      240.94     10.91 o 
   0 -12  13        5.98        4.59      4.33 o 
   1 -12  13       14.46       12.25      3.49 o 
   2 -12  13      130.20      124.93      5.00 o 
   3 -12  13       81.66       79.96     12.32 o 
  -2 -11  13      265.86      271.87     11.20 o 
  -1 -11  13       21.85       28.80      5.88 o 
   0 -11  13      876.14      901.82     16.31 o 
   1 -11  13        1.86        2.94      3.02 o 
   2 -11  13       78.42       77.63      6.83 o 
   3 -11  13      141.29      144.91     11.90 o 
   4 -11  13       17.07       14.90      3.36 o 
  -3 -10  13      108.19       84.30      7.01 o 
  -2 -10  13        8.85        8.64      5.42 o 
  -1 -10  13        4.73        7.10      4.49 o 
   0 -10  13       10.87        8.58      2.98 o 
   1 -10  13      551.47      593.85     15.37 o 
   2 -10  13       14.59       17.71      3.22 o 
   3 -10  13      167.74      161.51      5.58 o 
   4 -10  13        4.56        3.48      2.71 o 
   5 -10  13       49.90       48.97      4.90 o 
  -4  -9  13      161.84      168.31     12.36 o 
  -3  -9  13      277.21      260.29     10.58 o 
  -2  -9  13        8.76        5.18      3.21 o 
  -1  -9  13       16.28       21.04      3.08 o 
   0  -9  13      366.89      368.58      6.34 o 
   1  -9  13      293.78      286.34      6.42 o 
   2  -9  13       80.15       83.82      3.84 o 
   3  -9  13      148.26      138.22      5.03 o 
   4  -9  13      182.23      185.58      5.26 o 
   5  -9  13       22.87       24.81      4.10 o 
  -5  -8  13       23.65       13.92      7.29 o 
  -4  -8  13       25.75       31.84      5.75 o 
  -3  -8  13      475.08      468.34     12.45 o 
  -2  -8  13       29.59       22.30      3.51 o 
  -1  -8  13      435.76      462.71      7.76 o 
   0  -8  13      200.43      198.41      5.87 o 
   1  -8  13      153.22      145.53      5.27 o 
   2  -8  13      272.83      270.49      6.61 o 
   3  -8  13       52.71       55.26      3.42 o 
   4  -8  13      572.32      528.32      8.18 o 
   5  -8  13       45.38       46.09      3.68 o 
  -5  -7  13      147.17      162.31     12.23 o 
  -4  -7  13       94.03       90.09      5.96 o 
  -3  -7  13      171.08      189.62      7.83 o 
  -2  -7  13      318.53      317.90      5.81 o 
  -1  -7  13       24.54       21.00      2.75 o 
   0  -7  13      547.03      568.46     10.11 o 
   1  -7  13      115.63      126.22      4.84 o 
   2  -7  13      320.04      326.50      7.96 o 
   3  -7  13       18.03       20.04      2.95 o 
   4  -7  13       73.71       69.54      4.24 o 
   5  -7  13       46.98       42.77      3.33 o 
  -6  -6  13       93.61       74.87      8.77 o 
  -5  -6  13       18.24       15.38      6.42 o 
  -4  -6  13      204.26      191.64      7.90 o 
  -3  -6  13       71.68       62.21      3.07 o 
  -2  -6  13      783.40      786.18     11.29 o 
  -1  -6  13       66.51       63.70      3.24 o 
   0  -6  13       37.91       37.48      2.71 o 
   1  -6  13      148.27      141.37      6.29 o 
   2  -6  13      634.44      636.91     10.56 o 
   3  -6  13      582.26      569.62      9.76 o 
   4  -6  13       57.01       50.94      5.84 o 
   5  -6  13       72.36       72.14      3.85 o 
  -6  -5  13        8.12        3.10      6.42 o 
  -5  -5  13       80.64       74.81      5.26 o 
  -4  -5  13       18.10       19.77      3.68 o 
  -3  -5  13      308.74      296.36      9.93 o 
  -2  -5  13      313.50      329.33      6.83 o 
  -1  -5  13      411.77      413.40      7.74 o 
   0  -5  13       36.75       38.07      2.66 o 
   1  -5  13      772.47      775.58     12.14 o 
   2  -5  13        2.75       -0.69      2.00 o 
   3  -5  13      218.76      226.35      5.07 o 
   4  -5  13       62.90       56.19      7.54 o 
   5  -5  13      110.50      104.72      8.43 o 
  -7  -4  13      118.40      101.98      9.29 o 
  -6  -4  13       76.15       65.83      7.99 o 
  -5  -4  13       44.60       36.14      4.07 o 
  -4  -4  13       90.05       96.59      6.19 o 
  -3  -4  13      112.50      112.74      4.27 o 
  -2  -4  13        1.77        1.97      1.89 o 
  -1  -4  13      257.42      280.94      5.81 o 
   0  -4  13        9.66       10.74      1.90 o 
   1  -4  13      227.80      230.77      4.85 o 
   2  -4  13      371.73      373.95      8.46 o 
   3  -4  13      315.12      317.06      7.91 o 
   4  -4  13      516.39      510.70      9.32 o 
   5  -4  13        0.24        0.85      3.65 o 
  -7  -3  13        8.97        6.32      6.22 o 
  -6  -3  13       10.97       11.18      3.91 o 
  -5  -3  13       22.51       16.80      2.30 o 
  -4  -3  13      654.67      648.07     10.98 o 
  -3  -3  13       48.88       43.73      2.64 o 
  -2  -3  13      186.17      181.98      4.61 o 
  -1  -3  13      549.25      577.22     11.64 o 
   0  -3  13      153.35      160.86      3.80 o 
   1  -3  13       59.22       60.77      2.99 o 
   2  -3  13      445.14      439.72      9.72 o 
   3  -3  13        0.33       -0.96      2.68 o 
   4  -3  13       88.66       94.12      6.50 o 
   5  -3  13      270.24      257.78     19.93 o 
  -7  -2  13      392.43      380.14     11.11 o 
  -6  -2  13       56.75       48.57      4.37 o 
  -5  -2  13      375.66      382.64      7.73 o 
  -4  -2  13      327.19      312.73      6.52 o 
  -3  -2  13     1485.28     1511.17     21.96 o 
  -2  -2  13      178.00      178.63      4.36 o 
  -1  -2  13        1.83        2.45      1.50 o 
   0  -2  13      578.45      604.62     11.84 o 
   1  -2  13        9.77        6.84      1.86 o 
   2  -2  13      268.31      270.77      6.40 o 
   3  -2  13      163.92      162.45      7.70 o 
   4  -2  13      202.77      206.83      6.40 o 
   5  -2  13       13.99       13.57      3.50 o 
  -7  -1  13      167.03      161.34      7.70 o 
  -6  -1  13       58.96       52.94      4.13 o 
  -5  -1  13       15.68       16.04      2.68 o 
  -4  -1  13      263.94      256.70      5.17 o 
  -3  -1  13      213.03      210.82      4.40 o 
  -2  -1  13      275.71      291.42      5.04 o 
  -1  -1  13      110.01       98.56      3.41 o 
   0  -1  13      208.71      234.61      5.97 o 
   1  -1  13      141.19      150.36      4.80 o 
   2  -1  13       73.69       76.92      3.58 o 
   3  -1  13      417.55      430.66     12.92 o 
   4  -1  13        0.01        2.80      2.76 o 
   5  -1  13      218.88      213.56      6.59 o 
  -7   0  13       37.35       33.29      4.97 o 
  -6   0  13       65.19       57.87      3.03 o 
  -5   0  13        0.19        1.17      1.78 o 
  -4   0  13      130.06      133.09      3.52 o 
  -3   0  13        1.98        2.55      1.57 o 
  -2   0  13      472.09      484.11      6.25 o 
  -1   0  13      308.08      307.77      6.20 o 
   0   0  13        1.55        4.13      1.46 o 
   1   0  13       59.63       67.26      6.93 o 
   2   0  13        9.31        6.08      5.33 o 
   4   0  13      177.02      155.32      4.94 o 
  -7   1  13        0.51        3.53      4.04 o 
  -6   1  13      680.67      679.15      9.66 o 
  -5   1  13       79.86       73.59      2.78 o 
  -4   1  13      191.27      197.97      4.09 o 
  -3   1  13       22.99       26.24      1.77 o 
  -2   1  13       14.28       15.93      1.85 o 
  -1   1  13      381.91      398.48      6.98 o 
   0   1  13      276.41      267.34      6.74 o 
   1   1  13      412.68      442.12     16.45 o 
   4   1  13      195.38      189.63      6.74 o 
  -7   2  13       75.34       81.92      4.22 o 
  -6   2  13        3.43        4.40      2.09 o 
  -5   2  13      261.61      262.24      4.99 o 
  -4   2  13       64.11       73.15      2.56 o 
  -3   2  13     1511.29     1544.77     18.47 o 
  -2   2  13        4.26        5.33      1.66 o 
  -1   2  13      139.51      146.66      5.30 o 
   0   2  13        9.09        4.92      5.19 o 
   1   2  13       74.47       65.89      7.31 o 
  -7   3  13      204.63      208.54      5.07 o 
  -6   3  13        7.39        7.73      2.18 o 
  -5   3  13      100.46      104.51      3.58 o 
  -4   3  13      153.80      153.06      3.71 o 
  -3   3  13      165.42      188.55      4.55 o 
  -2   3  13      679.21      683.12     10.29 o 
  -1   3  13       21.34       26.11      1.90 o 
   0   3  13      762.97      782.23     19.50 o 
   1   3  13        8.15        7.98      5.72 o 
  -7   4  13        9.01        7.83      2.52 o 
  -6   4  13      135.15      136.88      4.19 o 
  -5   4  13       22.11       25.71      2.85 o 
  -4   4  13      147.75      136.06      3.62 o 
  -3   4  13        3.58        5.56      2.06 o 
  -2   4  13      214.46      226.85      4.92 o 
  -1   4  13       11.92       13.95      1.94 o 
   0   4  13       98.87      106.27     15.38 o 
   1   4  13      182.00      173.72     14.70 o 
  -7   5  13       35.57       40.92      3.08 o 
  -6   5  13       95.81      105.36      4.17 o 
  -5   5  13        0.48        2.59      2.12 o 
  -4   5  13       40.06       42.87      2.31 o 
  -3   5  13       10.23        8.49      2.32 o 
  -2   5  13      370.18      375.34      6.83 o 
  -1   5  13      259.91      263.68      5.37 o 
   0   5  13       15.57       11.98      6.50 o 
   1   5  13      262.37      262.67     17.21 o 
  -6   6  13        8.67       13.25      2.57 o 
  -5   6  13       66.72       73.92      4.58 o 
  -4   6  13       20.94       26.01      2.89 o 
  -3   6  13       56.85       59.29      3.25 o 
  -2   6  13       13.47       11.61      2.54 o 
  -1   6  13      407.77      397.05      8.69 o 
   0   6  13        1.19        0.39      2.48 o 
  -5   7  13      160.33      162.75      4.39 o 
  -4   7  13        1.89        4.25      2.88 o 
  -3   7  13       26.07       31.37      3.16 o 
  -2   7  13       17.72       18.30      2.89 o 
   0 -12  14      101.41      105.99      4.83 o 
   1 -12  14      167.67      162.32     17.16 o 
   2 -12  14      107.84       89.98      7.53 o 
  -2 -11  14      161.18      160.83      9.48 o 
  -1 -11  14       36.94       28.40      3.77 o 
   0 -11  14      205.03      218.58      6.40 o 
   1 -11  14      349.43      370.30     12.42 o 
   2 -11  14        0.93        0.38      5.22 o 
   3 -11  14      260.03      278.33      9.41 o 
  -3 -10  14        4.86        5.71      5.92 o 
  -2 -10  14       89.61       81.38      6.15 o 
  -1 -10  14      395.46      418.59      8.51 o 
   0 -10  14       23.12       21.84      6.73 o 
   1 -10  14      335.41      353.21      7.52 o 
   2 -10  14      186.04      197.20      6.00 o 
   3 -10  14      192.62      186.60      6.00 o 
   4 -10  14      493.18      500.08      8.87 o 
  -4  -9  14       10.46        9.32      7.29 o 
  -3  -9  14       70.03       66.68      6.60 o 
  -2  -9  14        8.70       11.69      4.00 o 
  -1  -9  14      434.85      457.96     11.20 o 
   0  -9  14      451.67      460.37     10.00 o 
   1  -9  14       86.77       89.33      5.30 o 
   2  -9  14      518.54      523.80      9.13 o 
   3  -9  14       52.74       58.79      4.65 o 
   4  -9  14      116.02      132.38      7.90 o 
   5  -9  14       47.42       43.88      4.04 o 
  -4  -8  14        0.89       -3.39      6.51 o 
  -3  -8  14      104.46       98.77      9.72 o 
  -2  -8  14       90.60       81.72      4.48 o 
  -1  -8  14        4.30        3.43      2.90 o 
   0  -8  14       26.90       26.65      3.19 o 
   1  -8  14       63.34       57.46      3.61 o 
   2  -8  14      557.21      561.00     12.97 o 
   3  -8  14      205.28      226.70      8.41 o 
   4  -8  14       54.98       57.40      3.81 o 
   5  -8  14      137.24      143.62      6.29 o 
  -5  -7  14       57.54       53.74      8.20 o 
  -4  -7  14      177.24      157.23      8.23 o 
  -3  -7  14      154.39      152.77      7.58 o 
  -2  -7  14      174.74      176.16      5.09 o 
  -1  -7  14       58.71       53.15      3.52 o 
   0  -7  14      673.81      646.55     11.21 o 
   1  -7  14       28.37       29.80      2.97 o 
   2  -7  14       47.38       44.73      4.64 o 
   3  -7  14      399.79      409.25      8.65 o 
   4  -7  14        0.02        0.88      2.70 o 
   5  -7  14      449.26      444.65      7.82 o 
  -5  -6  14      105.45      101.92      7.52 o 
  -4  -6  14      446.92      449.46     21.25 o 
  -3  -6  14      189.65      189.38      5.92 o 
  -2  -6  14      303.88      309.06      6.21 o 
  -1  -6  14      291.75      312.97      6.98 o 
   0  -6  14      200.79      190.04      5.34 o 
   1  -6  14      799.08      790.56     12.69 o 
   2  -6  14       39.04       34.01      2.79 o 
   3  -6  14      440.02      424.06      7.95 o 
   4  -6  14      214.85      212.22      7.06 o 
   5  -6  14        2.37        2.77      3.62 o 
  -6  -5  14       46.32       47.27      7.70 o 
  -5  -5  14       16.43       15.37      4.21 o 
  -4  -5  14      424.89      429.46      8.81 o 
  -3  -5  14      220.80      220.98      6.89 o 
  -2  -5  14        0.74       -1.27      2.03 o 
  -1  -5  14      388.72      395.99      7.63 o 
   0  -5  14       47.95       50.80      5.44 o 
   1  -5  14      113.36      112.32      4.02 o 
   2  -5  14      100.89       97.95      3.69 o 
   3  -5  14      165.76      158.41      6.26 o 
   4  -5  14      300.80      307.64      7.31 o 
   5  -5  14        5.55        0.77      4.03 o 
  -6  -4  14        4.78        9.70      4.24 o 
  -5  -4  14      140.36      121.87     15.66 o 
  -4  -4  14       49.09       42.37      3.08 o 
  -3  -4  14     1137.85     1051.23     16.34 o 
  -2  -4  14       52.14       44.47      2.44 o 
  -1  -4  14      304.65      313.28      6.35 o 
   0  -4  14      434.01      427.02      7.51 o 
   1  -4  14      211.91      194.59      4.42 o 
   2  -4  14      211.30      222.13      6.49 o 
   3  -4  14       70.44       67.40      4.33 o 
   4  -4  14      519.61      510.74      9.49 o 
   5  -4  14       43.04       42.47      4.63 o 
  -7  -3  14      226.90      238.38      9.34 o 
  -6  -3  14      145.13      157.88      7.63 o 
  -5  -3  14       91.32       78.33      5.56 o 
  -4  -3  14      125.09      114.39      5.34 o 
  -3  -3  14      148.39      148.29      4.67 o 
  -2  -3  14      500.90      490.12      7.42 o 
  -1  -3  14        7.04        6.40      1.85 o 
   0  -3  14      283.98      280.83      6.13 o 
   1  -3  14      152.90      147.56      9.40 o 
   2  -3  14      153.78      152.62     10.96 o 
   3  -3  14       43.10       39.87      7.40 o 
   4  -3  14        2.09        3.68      8.85 o 
   5  -3  14      267.96      269.65     14.69 o 
  -7  -2  14       12.83       15.54      7.81 o 
  -6  -2  14      198.52      202.93     10.72 o 
  -5  -2  14       89.17       83.86      3.73 o 
  -4  -2  14      183.59      199.74      5.48 o 
  -3  -2  14      305.70      299.56      6.21 o 
  -2  -2  14      674.76      656.50      9.08 o 
  -1  -2  14        8.50        7.41      1.77 o 
   0  -2  14      192.96      195.45      5.24 o 
   1  -2  14       22.84       23.06      2.37 o 
   2  -2  14      105.89      104.31      4.53 o 
   3  -2  14      103.73       98.36      4.88 o 
   4  -2  14        7.60        6.53      3.36 o 
  -7  -1  14       41.03       36.23      6.48 o 
  -6  -1  14       84.54       79.61      3.89 o 
  -5  -1  14        0.43        1.61      2.76 o 
  -4  -1  14       27.89       31.24      2.36 o 
  -3  -1  14      126.87      127.23      3.75 o 
  -2  -1  14     1624.01     1604.63     20.55 o 
  -1  -1  14     1002.60     1014.06     15.70 o 
   0  -1  14       50.51       53.76      2.45 o 
   1  -1  14      812.60      799.46     21.16 o 
   2  -1  14       15.05       18.63      2.41 o 
   3  -1  14       82.26       80.57      6.69 o 
   4  -1  14       84.04       81.07      4.01 o 
  -7   0  14        1.03       -3.80      5.30 o 
  -6   0  14      138.51      143.93      4.69 o 
  -5   0  14       77.57       72.80      4.58 o 
  -4   0  14      132.91      136.86      3.91 o 
  -3   0  14      590.89      594.73      8.76 o 
  -2   0  14      104.70      109.08      3.77 o 
  -1   0  14      650.22      633.49     10.67 o 
   0   0  14      211.57      206.94      4.87 o 
   1   0  14      228.63      242.91      6.55 o 
   3   0  14        8.56       10.76      3.56 o 
   4   0  14       16.41       14.65      3.25 o 
  -7   1  14       71.15       70.35      9.88 o 
  -6   1  14       80.69       79.66      3.42 o 
  -5   1  14       86.94       86.87      4.86 o 
  -4   1  14       21.63       22.60      2.27 o 
  -3   1  14       10.21        9.92      1.80 o 
  -2   1  14      117.12      124.00      3.96 o 
  -1   1  14      251.43      249.61      5.21 o 
   0   1  14      262.53      276.22      7.10 o 
   1   1  14       27.06       25.84      6.58 o 
  -7   2  14      187.37      176.05      4.89 o 
  -6   2  14       59.54       70.56      3.09 o 
  -5   2  14      114.83      110.81      3.66 o 
  -4   2  14      137.73      131.18      3.57 o 
  -3   2  14      145.64      134.58      4.43 o 
  -2   2  14        5.56        5.59      1.97 o 
  -1   2  14      131.38      128.95      3.82 o 
   0   2  14      624.73      617.83     21.73 o 
   1   2  14       37.24       45.98      7.36 o 
  -7   3  14      270.54      265.66      5.71 o 
  -6   3  14      237.44      237.38      5.72 o 
  -5   3  14       33.22       38.94      2.54 o 
  -4   3  14      160.54      173.05      4.00 o 
  -3   3  14        1.16        0.77      1.99 o 
  -2   3  14      170.11      167.18      4.32 o 
  -1   3  14      179.53      171.39      4.41 o 
   0   3  14      176.64      184.03     11.43 o 
   1   3  14      136.62      131.53     10.65 o 
  -6   4  14      103.39      107.98      3.78 o 
  -5   4  14       44.01       43.12      2.64 o 
  -4   4  14       96.49      104.55      3.25 o 
  -3   4  14       13.62       10.11      2.30 o 
  -2   4  14       77.08       77.90      3.09 o 
  -1   4  14       39.35       42.89      2.47 o 
   0   4  14        2.77        0.34      6.45 o 
  -6   5  14      357.20      360.27      6.53 o 
  -5   5  14       87.68       93.91      4.98 o 
  -4   5  14        4.04        7.12      2.57 o 
  -3   5  14      364.91      376.12      7.19 o 
  -2   5  14       11.50        9.40      2.44 o 
  -1   5  14       58.79       57.36      4.10 o 
   0   5  14       23.86       29.05      7.97 o 
  -5   6  14      151.29      154.36      4.29 o 
  -4   6  14        4.04        5.80      2.77 o 
  -3   6  14        5.80        2.32      2.74 o 
  -2   6  14      111.05      111.37      5.82 o 
  -1   6  14        4.32        1.35      2.53 o 
  -1 -11  15      193.01      193.31     10.33 o 
   0 -11  15       61.74       52.57      6.90 o 
   1 -11  15       43.64       39.29      6.49 o 
   2 -11  15        3.49        0.42      5.33 o 
  -2 -10  15       10.22       10.67      3.44 o 
  -1 -10  15       34.60       33.73      6.13 o 
   0 -10  15       42.04       39.33      6.24 o 
   1 -10  15      138.74      146.43      5.47 o 
   2 -10  15       72.61       64.65      4.15 o 
   3 -10  15        2.83       -1.64      3.37 o 
  -3  -9  15      183.90      173.62      6.45 o 
  -2  -9  15       63.89       62.07      4.00 o 
  -1  -9  15       20.02       26.22      6.96 o 
   0  -9  15      407.40      423.15      8.96 o 
   1  -9  15       25.15       27.53      3.61 o 
   2  -9  15      173.73      166.29      6.39 o 
   3  -9  15       19.04       19.25      3.44 o 
   4  -9  15      356.23      345.66      9.61 o 
  -4  -8  15       71.11       64.15      6.00 o 
  -3  -8  15       89.75       66.38      4.77 o 
  -2  -8  15      325.98      355.15     15.16 o 
  -1  -8  15        1.74        9.39      3.21 o 
   0  -8  15      191.48      206.97      6.23 o 
   1  -8  15      432.37      425.52      8.67 o 
   2  -8  15        2.57        5.86      3.04 o 
   3  -8  15       98.21       91.85      4.97 o 
   4  -8  15      109.66       98.00      7.46 o 
  -5  -7  15       67.95       68.64      8.95 o 
  -4  -7  15       45.22       37.37      5.15 o 
  -3  -7  15        1.34        2.99      4.15 o 
  -2  -7  15       87.83       78.92      4.17 o 
  -1  -7  15      492.20      484.59      9.44 o 
   0  -7  15        2.64        1.13      2.78 o 
   1  -7  15      216.15      212.09      5.89 o 
   2  -7  15        1.36        7.05      2.85 o 
   3  -7  15      107.33      103.69      4.71 o 
   4  -7  15        9.68       10.14      2.79 o 
  -5  -6  15      115.49       91.04      6.36 o 
  -4  -6  15       40.74       31.28      6.77 o 
  -3  -6  15      213.35      215.11      6.36 o 
  -2  -6  15       36.70       31.87      3.75 o 
  -1  -6  15      392.84      410.45      8.33 o 
   0  -6  15      147.77      140.13      9.68 o 
   1  -6  15      154.17      153.99      6.79 o 
   2  -6  15      212.46      201.70      5.29 o 
   3  -6  15       59.75       55.10      3.06 o 
   4  -6  15       60.66       54.19      4.15 o 
  -6  -5  15        6.14        1.24      5.05 o 
  -5  -5  15       60.70       48.24      5.08 o 
  -4  -5  15       36.23       29.02      3.30 o 
  -3  -5  15       81.49       72.71      3.73 o 
  -2  -5  15       22.07       23.62      2.48 o 
  -1  -5  15      282.43      278.53      6.38 o 
   0  -5  15      252.98      264.59      6.03 o 
   1  -5  15       14.21       11.81      2.34 o 
   2  -5  15      446.27      446.08     10.20 o 
   3  -5  15       53.47       44.41      4.16 o 
   4  -5  15      169.77      164.02      6.01 o 
  -6  -4  15        9.46        7.95      4.40 o 
  -5  -4  15       31.22       30.89      6.24 o 
  -4  -4  15        1.91        0.05      2.58 o 
  -3  -4  15        9.87        8.22      2.51 o 
  -2  -4  15      515.43      532.71      8.17 o 
  -1  -4  15       39.73       35.69      2.83 o 
   0  -4  15      998.59      989.58     14.91 o 
   1  -4  15       75.07       74.29      3.96 o 
   2  -4  15      149.28      148.29      6.53 o 
   3  -4  15      131.52      131.29      6.00 o 
   4  -4  15        1.12       -2.45      3.13 o 
  -6  -3  15       70.94       59.74      7.15 o 
  -5  -3  15       37.46       34.12      3.25 o 
  -4  -3  15       54.35       56.76      3.33 o 
  -3  -3  15      198.62      205.65      5.47 o 
  -2  -3  15        7.41        4.20      3.31 o 
  -1  -3  15      183.43      182.76      4.60 o 
   0  -3  15       31.49       29.19      2.88 o 
   1  -3  15     1116.91     1099.13     19.93 o 
   2  -3  15       13.07       14.71      3.08 o 
   3  -3  15      292.75      284.69      7.71 o 
   4  -3  15        4.95       -0.75      3.78 o 
  -6  -2  15      283.67      290.18     12.69 o 
  -5  -2  15       19.45       17.91      2.80 o 
  -4  -2  15      364.96      345.25      7.23 o 
  -3  -2  15      236.96      241.21      6.23 o 
  -2  -2  15      193.02      213.30      5.08 o 
  -1  -2  15       66.79       69.38      3.37 o 
   0  -2  15      150.51      153.24      4.96 o 
   1  -2  15      159.45      174.27      5.35 o 
   2  -2  15      519.49      527.48     10.72 o 
   3  -2  15       74.21       68.14      3.96 o 
   4  -2  15      119.16      124.99      4.64 o 
  -7  -1  15       18.42       17.08      6.21 o 
  -6  -1  15       66.55       65.16      7.58 o 
  -5  -1  15      119.96      117.57      4.73 o 
  -4  -1  15       34.34       28.57      2.48 o 
  -3  -1  15      192.13      201.55      6.15 o 
  -2  -1  15       82.26       80.15      3.17 o 
  -1  -1  15      188.08      208.80      5.14 o 
   0  -1  15       41.30       42.55      3.45 o 
   1  -1  15       57.51       55.42      3.50 o 
   2  -1  15      163.90      162.43      6.07 o 
   3  -1  15        0.16        3.39      2.87 o 
  -7   0  15       71.50       59.30      7.20 o 
  -6   0  15      132.25      139.23      5.33 o 
  -5   0  15      413.09      412.84      7.35 o 
  -4   0  15       83.44       92.78      3.46 o 
  -3   0  15       64.28       64.15      2.68 o 
  -2   0  15       19.71       20.27      2.39 o 
  -1   0  15      152.91      175.86      4.63 o 
   0   0  15      466.48      492.82      8.44 o 
   1   0  15      217.51      217.20      6.45 o 
  -7   1  15        2.52        2.91      3.75 o 
  -6   1  15        0.29       -1.03      2.44 o 
  -5   1  15      290.90      319.00      6.68 o 
  -4   1  15      330.10      326.58      6.01 o 
  -3   1  15      115.23      111.11      3.40 o 
  -2   1  15      346.69      343.23      6.87 o 
  -1   1  15       19.59       18.36      2.16 o 
   0   1  15      114.00      125.96      3.72 o 
   1   1  15      357.61      353.56     15.45 o 
  -6   2  15        5.63        5.99      2.56 o 
  -5   2  15       30.50       31.42      2.66 o 
  -4   2  15      280.46      284.70      5.54 o 
  -3   2  15       45.55       55.84      3.12 o 
  -2   2  15      185.03      188.03      5.00 o 
  -1   2  15       94.19       95.17      3.67 o 
   0   2  15        1.59        3.05      6.11 o 
   1   2  15       31.31       41.36      7.72 o 
  -6   3  15      386.28      399.27      7.43 o 
  -5   3  15       16.26       15.22      2.81 o 
  -4   3  15      275.00      294.48      5.93 o 
  -3   3  15      354.51      364.12      7.48 o 
  -2   3  15       38.71       40.62      2.80 o 
  -1   3  15       14.15       14.83      2.26 o 
   0   3  15       32.26       33.98      7.89 o 
  -6   4  15       26.06       30.31      2.83 o 
  -5   4  15      103.77      106.34      5.09 o 
  -4   4  15       64.08       65.90      3.77 o 
  -3   4  15      387.96      395.03      9.67 o 
  -2   4  15      114.12      127.09      4.62 o 
  -1   4  15      267.20      267.71      5.90 o 
   0   4  15       32.22       31.04      8.08 o 
  -5   5  15      193.48      210.35      4.78 o 
  -4   5  15        2.18        2.75      2.77 o 
  -3   5  15      143.60      156.95      4.94 o 
  -2   5  15      123.66      128.81      4.88 o 
  -1   5  15        1.40        5.18      3.15 o 
  -1 -10  16       30.40       18.67      5.78 o 
   0 -10  16      499.73      504.62     14.44 o 
   1 -10  16      411.04      402.83      9.96 o 
   2 -10  16       63.54       57.02      4.18 o 
  -3  -9  16        0.07        1.75      4.72 o 
  -2  -9  16       62.82       49.85      8.40 o 
  -1  -9  16       40.07       35.84      4.08 o 
   0  -9  16        7.19        3.81      3.91 o 
   1  -9  16      245.18      258.53      8.85 o 
   2  -9  16       15.39       12.07      3.35 o 
   3  -9  16      191.24      184.58      5.93 o 
  -3  -8  16        5.79       10.54      4.96 o 
  -2  -8  16       98.06       95.25      4.87 o 
  -1  -8  16      184.41      184.01      6.45 o 
   0  -8  16       91.50       81.83      5.63 o 
   1  -8  16      123.93      131.18      5.45 o 
   2  -8  16      216.89      203.79     10.72 o 
   3  -8  16      192.32      196.58      6.20 o 
  -4  -7  16       60.31       48.18      7.65 o 
  -3  -7  16        7.47        4.60      4.36 o 
  -2  -7  16       26.80       24.29      3.61 o 
  -1  -7  16      114.78      105.53      7.08 o 
   0  -7  16       27.76       25.60      4.09 o 
   1  -7  16      281.21      274.89      6.73 o 
   2  -7  16      429.91      426.51      8.44 o 
   3  -7  16       16.77       14.90      3.07 o 
   4  -7  16       80.19       84.19      9.04 o 
  -5  -6  16      238.56      233.40     14.72 o 
  -4  -6  16       73.94       55.79      7.36 o 
  -3  -6  16      210.40      208.53      5.68 o 
  -2  -6  16        4.03        3.40      2.97 o 
  -1  -6  16       39.61       40.97      5.08 o 
   0  -6  16       97.79       89.38      3.92 o 
   1  -6  16       48.27       46.81      3.23 o 
   2  -6  16      139.19      146.79      4.64 o 
   3  -6  16      133.32      116.26      6.01 o 
   4  -6  16      146.99      136.99      5.82 o 
  -5  -5  16      130.22      105.10      8.91 o 
  -4  -5  16      127.87      100.37      8.23 o 
  -3  -5  16      274.38      276.26      6.09 o 
  -2  -5  16       90.36       80.10      3.84 o 
  -1  -5  16        0.11       -1.78      2.55 o 
   0  -5  16      356.92      347.62      7.13 o 
   1  -5  16       16.19       14.47      2.37 o 
   2  -5  16      202.12      199.21      6.93 o 
   3  -5  16      200.93      191.17      7.12 o 
   4  -5  16        0.67        0.82      3.53 o 
  -5  -4  16       19.68       18.21      6.33 o 
  -4  -4  16      497.53      469.37      9.34 o 
  -3  -4  16      537.01      490.60      9.24 o 
  -2  -4  16      807.88      821.50     14.11 o 
  -1  -4  16       12.58       14.03      2.54 o 
   0  -4  16       25.88       27.51      2.43 o 
   1  -4  16      183.02      181.77      6.46 o 
   2  -4  16       24.51       22.90      3.59 o 
   3  -4  16      188.17      170.87      6.72 o 
  -6  -3  16        8.52       11.06      6.23 o 
  -5  -3  16        9.16        8.35      4.60 o 
  -4  -3  16       76.20       66.14      3.64 o 
  -3  -3  16       68.01       55.97      3.28 o 
  -2  -3  16      114.70      114.81      4.43 o 
  -1  -3  16      222.39      232.35      5.13 o 
   0  -3  16        1.90        0.57      4.02 o 
   1  -3  16      153.86      145.28      5.70 o 
   2  -3  16        1.91        1.90      3.18 o 
   3  -3  16      139.34      138.23      9.01 o 
  -6  -2  16       53.53       45.96      6.93 o 
  -5  -2  16       23.47       17.78      2.99 o 
  -4  -2  16       70.92       73.78      3.64 o 
  -3  -2  16      204.70      207.92      5.75 o 
  -2  -2  16       76.15       83.55      3.39 o 
  -1  -2  16      483.55      497.24     10.49 o 
   0  -2  16      102.04       93.74      4.61 o 
   1  -2  16       82.25       82.03      4.08 o 
   2  -2  16       68.37       62.70      3.81 o 
   3  -2  16       43.70       36.48      3.81 o 
  -6  -1  16       15.45       11.37      3.85 o 
  -5  -1  16      341.01      342.83      7.54 o 
  -4  -1  16        4.51        5.87      2.51 o 
  -3  -1  16      349.56      356.38      5.62 o 
  -2  -1  16      171.51      168.13      7.42 o 
  -1  -1  16       14.24       17.35      3.67 o 
   0  -1  16      216.89      239.22      6.69 o 
   1  -1  16       23.02       19.75      2.68 o 
   3  -1  16       21.12       15.29      2.71 o 
  -6   0  16       13.12       13.08      3.01 o 
  -5   0  16        8.97       10.59      2.53 o 
  -4   0  16       48.67       45.93      2.84 o 
  -3   0  16       48.36       56.20      2.62 o 
  -2   0  16      887.42      908.06     14.66 o 
  -1   0  16        2.67        4.62      2.27 o 
   0   0  16      196.01      217.43      6.17 o 
   1   0  16        8.23        5.00      2.24 o 
  -6   1  16       49.01       52.72      4.25 o 
  -5   1  16       42.35       47.02      3.01 o 
  -4   1  16       51.64       54.45      2.93 o 
  -3   1  16       49.18       47.81      3.15 o 
  -2   1  16       15.51       20.71      2.59 o 
  -1   1  16      224.23      233.54      7.51 o 
   0   1  16      117.92      133.34      4.66 o 
   1   1  16      736.14      765.53     26.40 o 
  -6   2  16        2.81        3.20      2.64 o 
  -5   2  16       17.94       15.79      2.62 o 
  -4   2  16       74.72       83.41      3.31 o 
  -3   2  16       13.99        9.98      2.69 o 
  -2   2  16        4.31        8.82      2.49 o 
  -1   2  16       93.95      110.65      6.24 o 
   0   2  16        1.08       -8.28      6.30 o 
  -5   3  16       20.43       20.91      2.72 o 
  -4   3  16       23.74       33.96      3.69 o 
  -3   3  16       30.92       32.15      3.13 o 
  -2   3  16       11.69       17.88      5.14 o 
  -1   3  16      195.78      204.36      7.57 o 
   0   3  16       85.52      104.93     10.20 o 
  -4   4  16       18.93       23.47      3.34 o 
  -3   4  16       90.18       99.74      4.47 o 
  -2   4  16       27.76       24.56      3.01 o 
  -1   4  16        1.46        2.97      2.49 o 
  -2  -9  17       17.73        8.75      6.75 o 
  -1  -9  17       79.77       81.99      5.70 o 
   0  -9  17       64.13       58.96      4.37 o 
   1  -9  17      472.62      465.38     18.32 o 
   2  -9  17        1.71        3.55      3.64 o 
  -3  -8  17      226.06      226.33     13.78 o 
  -2  -8  17      136.02      118.36      8.29 o 
  -1  -8  17      110.50      104.59      4.92 o 
   0  -8  17      195.13      201.16      6.49 o 
   1  -8  17       42.97       46.19      4.03 o 
   2  -8  17      258.68      255.35      6.81 o 
  -3  -7  17      126.30      114.61      7.70 o 
  -2  -7  17      112.30       97.80      6.26 o 
  -1  -7  17        2.11       -1.38      3.20 o 
   0  -7  17      118.10      125.38      5.13 o 
   1  -7  17       14.02       11.69      3.73 o 
   2  -7  17       60.99       60.43      3.69 o 
   3  -7  17       10.06       12.90      4.55 o 
  -4  -6  17       48.58       36.91      7.21 o 
  -3  -6  17        1.35       -3.33      2.79 o 
  -2  -6  17      460.88      468.26      9.55 o 
  -1  -6  17       21.23       18.53      3.26 o 
   0  -6  17       84.97       81.70      7.46 o 
   1  -6  17      101.91       85.10      3.88 o 
   2  -6  17      190.19      177.95      9.46 o 
   3  -6  17      131.17      130.65     13.54 o 
  -4  -5  17       34.22       33.22      3.98 o 
  -3  -5  17       27.13       23.77      2.93 o 
  -2  -5  17       10.33       10.49      3.10 o 
  -1  -5  17      243.44      252.19      6.40 o 
   0  -5  17        1.20       -1.36      2.56 o 
   1  -5  17       97.15       82.55      8.45 o 
   2  -5  17       37.91       29.47      4.11 o 
   3  -5  17      148.23      153.70      7.01 o 
  -5  -4  17      149.81      130.61     12.02 o 
  -4  -4  17      104.78       92.62      4.31 o 
  -3  -4  17       48.95       52.60      3.61 o 
  -2  -4  17      121.35      123.55      4.96 o 
  -1  -4  17      265.10      273.26     10.29 o 
   0  -4  17        2.46       -3.45      3.15 o 
   1  -4  17       96.35       80.56      4.56 o 
   2  -4  17       14.28       20.38      3.90 o 
   3  -4  17       84.74       64.04      4.83 o 
  -5  -3  17       18.71       16.22      3.30 o 
  -4  -3  17        9.54        4.96      2.88 o 
  -3  -3  17       58.42       60.74      3.25 o 
  -2  -3  17      231.82      237.74      5.75 o 
  -1  -3  17      267.14      269.61      7.56 o 
   0  -3  17      334.37      344.81      8.78 o 
   1  -3  17       17.11       16.38      3.44 o 
   2  -3  17      370.00      354.74      8.89 o 
  -5  -2  17       41.38       33.21      3.40 o 
  -4  -2  17       19.56       11.71      4.38 o 
  -3  -2  17      214.79      223.28     13.44 o 
  -2  -2  17      180.48      187.83      6.18 o 
  -1  -2  17      244.10      260.76      7.15 o 
   0  -2  17       60.84       52.08      3.57 o 
   1  -2  17       43.95       42.61      3.55 o 
   2  -2  17       21.40       13.98      3.46 o 
  -5  -1  17       11.24        9.47      2.94 o 
  -4  -1  17       62.13       59.05      6.14 o 
  -3  -1  17       21.04       21.69      2.65 o 
  -2  -1  17        4.86        5.60      2.93 o 
  -1  -1  17        8.40        7.32      2.91 o 
   0  -1  17       40.44       40.41      3.60 o 
   1  -1  17       34.44       35.39      3.19 o 
   2  -1  17        0.72       -1.20      3.08 o 
  -5   0  17       58.18       56.88      4.35 o 
  -4   0  17      111.42      109.49      4.20 o 
  -3   0  17       80.57       71.55      3.77 o 
  -2   0  17      368.50      377.77      7.82 o 
  -1   0  17       29.45       30.55      6.62 o 
   0   0  17        0.37       -0.55      2.43 o 
   1   0  17       74.79       73.53      3.73 o 
  -5   1  17      293.28      296.75      6.33 o 
  -4   1  17       13.96       14.39      2.49 o 
  -3   1  17       67.07       61.55      3.63 o 
  -2   1  17        2.13        1.19      2.67 o 
  -1   1  17      296.02      333.98      6.98 o 
   0   1  17      232.74      238.48      5.55 o 
  -5   2  17       78.53       84.34      5.12 o 
  -4   2  17       35.58       41.66      3.53 o 
  -3   2  17       82.22       83.97      3.99 o 
  -2   2  17       10.43        9.57      2.77 o 
  -1   2  17       70.97       76.20      3.43 o 
  -4   3  17       56.17       64.95      4.06 o 
  -3   3  17        4.82        4.36      2.94 o 
  -2   3  17      209.21      210.77      7.88 o 
  -1  -8  18       64.47       58.81      4.38 o 
   0  -8  18      128.75      133.61      8.13 o 
   1  -8  18       23.66       15.27      3.62 o 
  -2  -7  18       54.39       55.67      4.40 o 
  -1  -7  18        2.27        0.62      3.45 o 
   0  -7  18      186.77      189.18      6.65 o 
   1  -7  18       68.17       65.45      3.92 o 
  -3  -6  18        6.25        8.68      3.68 o 
  -2  -6  18       58.91       54.83      4.75 o 
  -1  -6  18      186.89      181.28      6.16 o 
   0  -6  18       59.57       61.72      3.80 o 
   1  -6  18      425.52      411.74     10.55 o 
   2  -6  18       15.53       15.86      4.34 o 
  -4  -5  18      145.03      148.88     11.41 o 
  -3  -5  18      232.63      249.42      7.13 o 
  -2  -5  18      146.90      145.44      8.98 o 
  -1  -5  18       19.87       17.34      3.15 o 
   0  -5  18       36.09       31.07      4.31 o 
   1  -5  18       26.44       31.38      4.23 o 
   2  -5  18      303.73      296.86     12.92 o 
  -4  -4  18        2.75        5.21      3.18 o 
  -3  -4  18      482.57      477.61     14.60 o 
  -2  -4  18      231.21      221.87      6.07 o 
  -1  -4  18      209.74      199.20      5.17 o 
   0  -4  18       25.59       23.37      4.06 o 
   1  -4  18      202.15      193.76     14.50 o 
  -4  -3  18        7.92        7.09      3.08 o 
  -3  -3  18       93.34       95.18      4.07 o 
  -2  -3  18      173.26      179.96      5.14 o 
  -1  -3  18        0.37       -5.07      3.24 o 
   0  -3  18      250.23      252.97      7.59 o 
   1  -3  18       31.87       24.44      5.08 o 
  -4  -2  18      143.89      149.16      6.58 o 
  -3  -2  18        2.20        3.76      2.75 o 
  -2  -2  18      363.94      379.19      9.42 o 
  -1  -2  18        2.38        3.84      3.23 o 
   0  -2  18      107.17      106.62      6.10 o 
   1  -2  18      231.81      226.62      8.18 o 
  -4  -1  18       57.03       61.71      4.19 o 
  -3  -1  18       14.46       17.38      3.58 o 
  -2  -1  18      319.25      348.43      8.81 o 
  -1  -1  18      667.21      707.94     14.02 o 
   0  -1  18       12.26       10.37      3.12 o 
  -4   0  18       28.90       35.90      2.93 o 
  -3   0  18       48.18       56.07      3.78 o 
  -2   0  18        0.69        1.11      2.93 o 
  -1   0  18      292.00      320.53      7.15 o 
   0   0  18       52.91       57.29      7.86 o 
  -4   1  18       24.04       26.85      3.55 o 
  -3   1  18      124.11      135.44      5.31 o 
  -2   1  18       47.40       47.29      3.53 o 
  -1   1  18      140.77      156.67      5.17 o 
  -1  -6  19      280.37      261.61      7.03 o 
   0  -6  19        3.17        0.00      2.94 o 
  -2  -5  19       75.42       69.45      4.16 o 
  -1  -5  19       33.05       28.76      3.25 o 
   0  -5  19      134.47       99.60      5.68 o 
  -3  -4  19        6.38        9.22      3.36 o 
  -2  -4  19       24.81       21.26      3.65 o 
  -1  -4  19      195.94      197.44      9.14 o 
   0  -4  19      202.86      200.51      7.55 o 
  -3  -3  19       14.34       13.66      3.13 o 
  -2  -3  19       30.21       24.89      4.05 o 
  -1  -3  19       50.98       36.13      4.23 o 
   0  -3  19        5.22        7.13      3.97 o 
  -3  -2  19       18.17       17.22      2.81 o 
  -2  -2  19       13.61        7.54      5.30 o 
  -1  -2  19       42.27       33.66      4.01 o 
  -2  -1  19       25.00       17.52      3.77 o 
                                                 
